# Supplementary material for: Dysregulation of S-adenosylmethionine Metabolism in Nonalcoholic Steatohepatitis Leads to Polyamine Flux and Oxidative Stress
Source: Int J Mol Sci. 2022 Feb 11;23(4):1986. doi: 10.3390/ijms23041986 (PMC8878801; doi:10.3390/ijms23041986)
Supplement: Supplementary file 1 [file ijms-23-01986-s001.zip]

Archive with 3 entries (3 files):
- NASH polyamine_SuppFig.pdf
- Table S1. Global proteomic analysis results.xlsx
- Table S2. SRM peptide transition table.xlsx
