# Supplementary material for: Dysregulation of S-adenosylmethionine Metabolism in Nonalcoholic Steatohepatitis Leads to Polyamine Flux and Oxidative Stress
Source: Int J Mol Sci. 2022 Feb 11;23(4):1986. doi: 10.3390/ijms23041986 (PMC8878801; doi:10.3390/ijms23041986)
Supplement: Supplementary file 1 [file ijms-23-01986-s001.zip › Table S1. Global proteomic analysis results.xlsx]

## Sheet: All high confidence proteins 
Protein FDR Confidence: Combined	Master	Accession	Description	Exp. q-value: Combined	Sum PEP Score	Coverage [%]	# Peptides	# PSMs	# Unique Peptides	# AAs	MW [kDa]	calc. pI	Score Mascot: Mascot	Score Sequest HT: Sequest HT	# Peptides (by Search Engine): Mascot	# Peptides (by Search Engine): Sequest HT	Biological Process	Cellular Component	Molecular Function	Pfam IDs	GO Accessions	Entrez Gene ID	Ensembl Gene ID	Gene Symbol	Gene ID	Reactome Pathways	WikiPathways	# Protein Pathway Groups	# Razor Peptides	Abundance Ratio: (NASH) / (Control)	Abundance Ratio (log2): (NASH) / (Control)	Abundance Ratio P-Value: (NASH) / (Control)	Abundance Ratio Variability [%]: (NASH) / (Control)	Abundances (Grouped): Control	Abundances (Grouped): NASH	Abundances (Grouped) CV [%]: Control	Abundances (Grouped) CV [%]: NASH	Abundances (Scaled): F1: Sample, Control	Abundances (Scaled): F2: Sample, Control	Abundances (Scaled): F3: Sample, Control	Abundances (Scaled): F4: Sample, NASH	Abundances (Scaled): F5: Sample, NASH	Abundances (Scaled): F6: Sample, NASH	Abundances (Normalized): F1: Sample, Control	Abundances (Normalized): F2: Sample, Control	Abundances (Normalized): F3: Sample, Control	Abundances (Normalized): F4: Sample, NASH	Abundances (Normalized): F5: Sample, NASH	Abundances (Normalized): F6: Sample, NASH
High	None	Q8VCR2	17-beta-hydroxysteroid dehydrogenase 13 OS=Mus musculus GN=Hsd17b13 PE=1 SV=1	0	106.208	40	12	131	9	304	33.5	9	3156		12													0	0	1.448	0.53	0.175808	68.44	87.7	112.3	8.89	3.45	95.2	79.7	87.6	112.1	116.6	108.8	4.69e+08	3.92384e+08	4.31143e+08	5.521e+08	5.73978e+08	5.35872e+08
High	None	Q9Z2X2	26S proteasome non-ATPase regulatory subunit 10 OS=Mus musculus GN=Psmd10 PE=1 SV=2	0	20.084	11	3	11	3	231	25	6.06	168		3													0	0	1.147	0.2	0.93248	73.27	83.4	116.6	22.03	23.83	78.2	69.3	104.9	109.3	92.1	146.1	2.01197e+06	1.78209e+06	2.69863e+06	2.81115e+06	2.36784e+06	3.75768e+06
High	Master Protein	Q99J99	3-mercaptopyruvate sulfurtransferase OS=Mus musculus GN=Mpst PE=1 SV=3	0	255.232	62	18	330	1	297	33	6.58	8079		18													0	16	1.022	0.03	0.9321	40.5	106.3	93.7	20.73	2.73	112.4	113.2	76.6	96.7	99.1	102.1	2.056e+08	2.0713e+08	1.40209e+08	1.76901e+08	1.81287e+08	1.86809e+08
High	Master Protein	Q8R146	Acylamino-acid-releasing enzyme OS=Mus musculus GN=Apeh PE=2 SV=2	0	143.793	17	11	149	1	732	81.5	5.53	2668		11													0	0	1.161	0.22	0.965393	13.45	92.6	107.4	4.29	12.48	90.8	88.8	96.5	105.5	122.5	95.9	2.94808e+07	2.88311e+07	3.13052e+07	3.42254e+07	3.97498e+07	3.11214e+07
High	Master Protein Candidate	P56375	Acylphosphatase-2 OS=Mus musculus GN=Acyp2 PE=2 SV=1	0.006	4.23	13	1	2	1	97	10.9	8.65	32		1													0	0	1.18	0.24	0.991375	41.81	91.7	108.3	58.36	10.85	40.2	117.5	164.2	149.7		128.4	238932	698581	975879	890131		763249
High	Master Protein	Q8R0F8	Acylpyruvase FAHD1, mitochondrial OS=Mus musculus GN=Fahd1 PE=1 SV=1	0	151.049	48	8	177	1	227	25.1	7.69	3365		8													0	0	0.481	-1.06	0.00576728	126.65	149.1	50.9	78.6	55.34	221.2	164	17	55.9	106.4	35.5	1.61696e+07	1.19925e+07	1.23922e+06	4.08875e+06	7.77738e+06	2.59466e+06
High	None	P08030	Adenine phosphoribosyltransferase OS=Mus musculus GN=Aprt PE=2 SV=1	0	25.488	28	5	63	5	180	19.7	6.79	802		5													0	0	1.851	0.89	0.0695103	38.96	60.2	139.8	4.38	17.25	64	61.8	58.6	112.5	159.6	143.4	4.33302e+07	4.18167e+07	3.97033e+07	7.61929e+07	1.08036e+08	9.71068e+07
High	Master Protein Candidate	Q60994	Adiponectin OS=Mus musculus GN=Adipoq PE=1 SV=1	0	35.733	11	2	15	2	247	26.8	5.57	359		2													0	0	2.468	1.3	0.0149972	65.82	59.1	140.9	17.66	67	47	46	62.3	260.6	112	72.2	3.31765e+06	3.24512e+06	4.39677e+06	1.84003e+07	7.90703e+06	5.09426e+06
High	None	P47739	Aldehyde dehydrogenase, dimeric NADP-preferring OS=Mus musculus GN=Aldh3a1 PE=2 SV=1	0	20.499	3	1	45	1	453	50.4	6.95	877		1													0	0	1.654	0.73	0.0673523	14.28	77.6	122.4	6.68	13.73	68.4	75.7	77.8	113.1	145.7	119.3	2.79329e+08	3.09098e+08	3.17792e+08	4.6205e+08	5.95168e+08	4.87443e+08
High	None	Q9JI91	Alpha-actinin-2 OS=Mus musculus GN=Actn2 PE=1 SV=1	0	151.539	11	10	167	0	894	103.6	5.52	3804		10													0	0
High	None	P46660	Alpha-internexin OS=Mus musculus GN=Ina PE=1 SV=2	0	29.875	2	2	33	0	504	55.7	5.27	388		2													0	0	3.631	1.86	2.29405e-05	56.19	39.1	160.9	32.24	22.95	57.4	34.9	33.3	199.4	131.3	143.7	6.43838e+07	3.91179e+07	3.73136e+07	2.2358e+08	1.47215e+08	1.61069e+08
High	Master Protein	Q00623	Apolipoprotein A-I OS=Mus musculus GN=Apoa1 PE=1 SV=1	0	296.519	69	23	864	1	264	30.6	5.91	12700		23													0	0	6.985	2.8	5.24849e-07	20.47	25	175	19.9	8.3	19.8	29.7	25.6	159.1	187.4	178.5	897640	1.34738e+06	1.16132e+06	7.22703e+06	8.51707e+06	8.11145e+06
High	Master Protein	Q9DCZ4	Apolipoprotein O OS=Mus musculus GN=Apoo PE=2 SV=1	0	20.496	15	3	9	1	212	24.1	8.92	179		3													0	0	0.8	-0.32	0.405207	51.6	104.4	95.6	47.16	39.25	108.1	61.4	167	115.2	99.1	49.1	450863	256068	696309	480406	413145	204816
High	None	P34927	Asialoglycoprotein receptor 1 OS=Mus musculus GN=Asgr1 PE=2 SV=3	0	131.196	27	7	110	7	284	32.6	6.44	1738		7													0	0	0.665	-0.59	0.159389	57.65	116.1	83.9	20.35	14.01	118.5	135.1	89.2	73.8	97.9	85.6	1.32626e+08	1.51179e+08	9.98017e+07	8.26268e+07	1.09514e+08	9.57616e+07
High	None	O35143	ATPase inhibitor, mitochondrial OS=Mus musculus GN=Atpif1 PE=2 SV=1	0.007	3.943	15	2	7	2	106	12.1	9.64	25		2													0	0	1.31	0.39	0.625184	105.54	62.7	137.3	17.84	39.98	77.5	67.1	53.9	146.9	179.6	75	1.29364e+07	1.11997e+07	9.00467e+06	2.4513e+07	2.99738e+07	1.25186e+07
High	Master Protein Candidate	Q9DCJ7	Aurora kinase A-interacting protein OS=Mus musculus GN=Aurkaip1 PE=2 SV=1	0.003	4.992	5	1	2	1	200	23.3	10.8	41		1													0	0	1.06	0.08	0.831329	8.82	95.9	104.1	15.17	14.66	80.8	109.4	101	109.6	113.5	85.6	4.21571e+07	5.71089e+07	5.27253e+07	5.71918e+07	5.92094e+07	4.46835e+07
High	None	O70318	Band 4.1-like protein 2 OS=Mus musculus GN=Epb41l2 PE=1 SV=1	0	89.31	17	12	34	11	988	109.8	5.45	625		12													0	0	1.581	0.66	0.287491	58.96	91.8	108.2	31.28	35.69	62.4	120.6	101	134.1	62.8	119.1	6.69706e+06	1.29418e+07	1.08338e+07	1.43813e+07	6.73421e+06	1.27758e+07
High	Master Protein Candidate	Q61335	B-cell receptor-associated protein 31 OS=Mus musculus GN=Bcap31 PE=1 SV=3	0	244.505	27	10	230	10	245	27.9	8.7	2838		10													0	0	1.152	0.2	0.877867	81.34	84.5	115.5	55.26	50.16	101.6	134.2	35.9	138.8	143.3	46.1	4.47373e+07	5.91158e+07	1.58316e+07	6.11467e+07	6.31362e+07	2.03015e+07
High	Master Protein Candidate	P01887	Beta-2-microglobulin OS=Mus musculus GN=B2m PE=1 SV=1	0	27.074	23	3	151	3	119	13.8	8.02	2865		3													0	0	1.547	0.63	0.139784	51.19	77.3	122.7	11.49	28.86	81	95.9	77.6	128.6	139.6	77.3	1.09646e+08	1.2984e+08	1.05025e+08	1.74137e+08	1.89035e+08	1.04691e+08
High	None	P12265	Beta-glucuronidase OS=Mus musculus GN=Gusb PE=2 SV=1	0	82.671	22	11	94	11	648	74.2	6.64	997		11													0	0	1.28	0.36	0.58502	42.95	96.6	103.4	5.23	19.97	93.8	84.7	91.3	97.8	135.4	97	5.20763e+07	4.70144e+07	5.0654e+07	5.42498e+07	7.51449e+07	5.38043e+07
High	Master Protein Candidate	Q7TNE1	CaiB/baiF CoA-transferase family protein C7orf10 homolog OS=Mus musculus PE=2 SV=1	0	126.872	23	8	89	8	436	47.6	8.73	1921		8													0	0	0.609	-0.72	0.0290854	83.85	111.2	88.8	38.64	45.05	155.4	128	67.2	107.2	102.2	40	3.56031e+07	2.93245e+07	1.53926e+07	2.45467e+07	2.34215e+07	9.15784e+06
High	Master Protein	B2RX12	Canalicular multispecific organic anion transporter 2 [OS=Mus musculus]	0	137.859	14	15	84	14	1523	169	7.06	658	101.46	12	15												0	1	0.782	-0.35	0.110315	58.04	108.7	91.3	20.06	28.25	87.3	119.5	130.9	103	100.3	59	1.69195e+07	2.31474e+07	2.53532e+07	1.99639e+07	1.94392e+07	1.1425e+07
High	None	P13634	Carbonic anhydrase 1 OS=Mus musculus GN=Ca1 PE=2 SV=3	0	133.065	49	9	74	9	261	28.3	6.96	1153		9													0	0	2.085	1.06	0.0197322	81	54.2	145.8	34.48	80.28	42.1	63.8	32.8	292.4	113.3	55.7	2.04569e+07	3.10212e+07	1.59238e+07	142182106	5.50802e+07	2.70661e+07
High	Master Protein	Q8VCU1	Carboxylesterase 3B OS=Mus musculus GN=Ces3b PE=2 SV=1	0	335.983	40	16	501	1	568	63	5.92	12934		16													0	0	1.038	0.05	0.898334	29.53	98.1	101.9	10.87	29.22	108.3	95.5	87.4	75	99.1	134.8	1.3783e+08	1.21579e+08	1.1119e+08	95417582	1.26185e+08	1.71542e+08
High	None	Q925P2	Carcinoembryonic antigen-related cell adhesion molecule 2 OS=Mus musculus GN=Ceacam2 PE=1 SV=2	0	8.731	2	1	14	0	520	57.2	7.36	218		1													0	0	0.787	-0.35	0.24616	30.95	100.5	99.5	26.69	23.97	101.6	84.1	140.8	106.7	100.5	66.2	1.01602e+07	8.40562e+06	1.4078e+07	1.06706e+07	1.0051e+07	6.61644e+06
High	None	O88587	Catechol O-methyltransferase OS=Mus musculus GN=Comt PE=1 SV=1	0	319.155	55	15	453	15	265	29.5	5.83	12239		15													0	0	1.517	0.6	0.128733	62.79	83.1	116.9	9.89	24.87	79.9	90.6	74.8	112.5	150.1	92.1	1.93322e+08	2.19167e+08	1.80819e+08	2.72019e+08	3.62939e+08	2.22785e+08
High	Master Protein Candidate	P51437	Cathelin-related antimicrobial peptide OS=Mus musculus GN=Camp PE=2 SV=1	0	49.126	20	2	10	2	173	19.6	8.68	608		2													0	0	1.859	0.89	0.249204	75.46	42.8	157.2	15.57	91	27.6	35.9	37.3	131.7	35.4	332.2	1.31923e+06	1.71537e+06	1.78142e+06	6.29283e+06	1.69112e+06	1.58783e+07
High	Master Protein Candidate	P35762	CD81 antigen OS=Mus musculus GN=Cd81 PE=1 SV=1	0	13.636	8	1	7	1	236	25.8	5.83	100		1													0	0	0.616	-0.7	0.0465137	124.52	99.5	100.5	40.97	64.83	126.9	54.7	129.8	78.1		210.4	1.03581e+07	4.4666e+06	1.05943e+07	6.37761e+06		1.71747e+07
High	Master Protein Candidate	Q921V7	Choline transporter-like protein 3 OS=Mus musculus GN=Slc44a3 PE=2 SV=2	0	8.5	2	1	1	1	652	73	7.74	51		1													0	0	2.09	1.06	0.222128	22.2	64.7	135.3	12.81	22.88		105.2	87.8	170.6		236.4		594919	496098	964343		1.33665e+06
High	Master Protein	O08585	Clathrin light chain A OS=Mus musculus GN=Clta PE=1 SV=1	0	31.076	20	8	97	1	235	25.5	4.54	476		8													0	6	1.373	0.46	0.419263	64.72	81.3	118.7	25.67	8.84	64.9	79.5	107.3	116.1	105.8	126.3	4.40615e+07	5.39497e+07	7.28346e+07	7.87843e+07	7.1784e+07	8.57106e+07
High	Master Protein	Q9EQS3	C-Myc-binding protein OS=Mus musculus GN=Mycbp PE=2 SV=4	0	30.896	49	6	21	1	103	11.9	5.91	136		6													0	0	0.918	-0.12	0.566012	62.68	104.3	95.7	100.42	89.99	56.2	35.9	234.8	36.3	51.6	185.2	2.37145e+06	1.51508e+06	9.90418e+06	1.53058e+06	2.17761e+06	7.81514e+06
High	None	P06909	Complement factor H OS=Mus musculus GN=Cfh PE=1 SV=1	0	23.87	3	3	22	3	1234	139	6.95	206		3													0	0	2.742	1.46	0.0015111	74.2	69.2	130.8	25.35	56	96.6	61.1	67.2	54	194.1	127.1	1.83318e+07	1.15889e+07	1.27477e+07	1.02549e+07	3.68274e+07	2.41141e+07
High	None	Q8R311	Cutaneous T-cell lymphoma-associated antigen 5 homolog OS=Mus musculus GN=Ctage5 PE=1 SV=1	0	203.288	41	25	127	25	779	87.7	5.11	1578		25													0	0	1.024	0.03	0.69159	55.73	107.2	92.8	10.99	21.76	129.7	107.5	108	93.6	97.5	63.7	4.56065e+07	3.78131e+07	3.79906e+07	3.29069e+07	3.42792e+07	2.24002e+07
High	None	Q9QWV9	Cyclin-T1 OS=Mus musculus GN=Ccnt1 PE=1 SV=2	0	15.963	4	2	3	2	724	80.5	8.68	56		2													0	0	2.056	1.04	0.230615	59.41	82.7	117.3	57.73	39.51	94.2	92.4	23.3	131	180.9	78.2	1.82808e+06	1.79259e+06	452933	2.54297e+06	3.51138e+06	1.51727e+06
High	None	Q9Z1J3	Cysteine desulfurase, mitochondrial OS=Mus musculus GN=Nfs1 PE=2 SV=2	0	169.873	40	14	86	14	451	50	8.47	1681		14													0	0	1.053	0.07	0.767747	60.9	103.7	96.3	22.05	6.92	110.9	116.4	75.4	103	103	91.1	3.36203e+07	3.5284e+07	2.28604e+07	3.12188e+07	3.12221e+07	2.76224e+07
High	Master Protein Rejected	P15392	Cytochrome P450 2A4 OS=Mus musculus GN=Cyp2a4 PE=2 SV=2	0	296.649	40	21	289	0	494	56.6	9.11	4338		21													0	0
High	Master Protein Candidate	P12790	Cytochrome P450 2B9 OS=Mus musculus GN=Cyp2b9 PE=2 SV=1	0	30.517	13	5	12	4	491	55.7	7.65	128		5													0	0	1.942	0.96	0.269224	100.91	74.6	125.4	75.36	92.42	114.2	38.8	30.6	286.9	65.2	64.3	6.96624e+06	2.36546e+06	1.86373e+06	1.74959e+07	3.97491e+06	3.91964e+06
High	Master Protein Rejected	P56655	Cytochrome P450 2C38 OS=Mus musculus GN=Cyp2c38 PE=2 SV=1	0	127.011	8	3	143	0	490	56.1	8.41	3614		3													0	0
High	None	P56656	Cytochrome P450 2C39 OS=Mus musculus GN=Cyp2c39 PE=2 SV=1	0	18.543	5	2	38	2	490	55.9	7.93	189		2													0	0	0.124	-3.02	3.33067e-15	24.38	185.1	14.9	34.4	14.82	193.5	116.8	242.5	18.1	13.5	15.6	1.40871e+08	8.49933e+07	1.76551e+08	1.31805e+07	9.79138e+06	1.13673e+07
High	Master Protein Rejected	P24457	Cytochrome P450 2D11 OS=Mus musculus GN=Cyp2d11 PE=2 SV=1	0	141.227	14	9	297	0	505	57.1	6.62	8126		9													0	0
High	Master Protein Candidate	Q99LB2	Dehydrogenase/reductase SDR family member 4 OS=Mus musculus GN=Dhrs4 PE=2 SV=2	0	119.029	46	14	177	14	279	29.9	9.5	2122		14													0	0	0.594	-0.75	0.0838494	43.5	126.1	73.9	20.07	23	117.7	105.3	153.9	60.6	69	93.5	1.84806e+08	1.65364e+08	2.41569e+08	9.50999e+07	1.08322e+08	1.46793e+08
High	None	Q9QX60	Deoxyguanosine kinase, mitochondrial OS=Mus musculus GN=Dguok PE=2 SV=2	0.003	5.207	5	1	2	1	277	32.2	8.06	44		1													0	0	1.129	0.18	0.867947	86.58	93.9	106.1	1.18	78.62	118.8	116.8		133	210.7	20.7	2.36603e+06	2.32695e+06		2.64986e+06	4.19709e+06	412999
High	Master Protein	P31428	Dipeptidase 1 OS=Mus musculus GN=Dpep1 PE=1 SV=1	0	42.586	20	5	20	5	410	45.7	6.37	416		5													0	0	3.116	1.64	0.00150038	64.91	46	154	36.79	49.38	41.3	39.5	19.2	132.2	260.6	107.2	5.29524e+06	5.06433e+06	2.4636e+06	1.69593e+07	3.34369e+07	1.37589e+07
High	None	Q91XM9	Disks large homolog 2 OS=Mus musculus GN=Dlg2 PE=1 SV=1	0.002	5.734	2	1	3	1	852	94.7	6.24	87		1													0	0	0.99	-0.01	0.617803	24.72	100.5	99.5	14.46	27.75	84.6	113.3	101.5	100.5	127.9	72.3	2.35383e+06	3.15244e+06	2.82474e+06	2.79643e+06	3.56059e+06	2.0121e+06
High	Master Protein Candidate	Q9QYI5	DnaJ homolog subfamily B member 2 OS=Mus musculus GN=Dnajb2 PE=2 SV=2	0	13.972	9	2	3	1	277	30.6	4.98	79		2													0	0	0.823	-0.28	0.377139	42.94	109.7	90.3	54.92	8.78	150.4	40.5	116.6	89.8	106.7	96	4.5361e+06	1.22148e+06	3.51729e+06	2.71005e+06	3.21997e+06	2.89462e+06
High	None	Q91ZU6	Dystonin OS=Mus musculus GN=Dst PE=1 SV=1	0	15.2	0	1	1	1	7389	833.1	5.31	23		1													0	0	1.937	0.95	0.259319	68.28	68.1	131.9	61.7	42.28	62.3	115.4	30.6	81	120.6	190.1	2.09758e+06	3.88831e+06	1.03201e+06	2729026	4.06385e+06	6.40289e+06
High	None	P42125	Enoyl-CoA delta isomerase 1, mitochondrial OS=Mus musculus GN=Eci1 PE=2 SV=1	0	295.076	41	12	572	12	289	32.1	8.68	11662		12													0	0	1.148	0.2	0.600476	49.44	87.8	112.2	11.42	25.24	92.5	107.5	86.3	121.3	118.2	74.1	5.56189e+08	6.46216e+08	5.18694e+08	7.29087e+08	7.10296e+08	4.45538e+08
High	Master Protein	Q5M8N4	Epimerase family protein SDR39U1 OS=Mus musculus GN=Sdr39u1 PE=1 SV=1	0.008	3.819	3	1	2	1	308	33	8.91	34		1													0	0	0.86	-0.22	0.440363	25.38	107.5	92.5	18.09	9.36	89.4	110.1	129	80.7	96	94.7	2.6058e+06	3.21097e+06	3.76063e+06	2.35386e+06	2.79935e+06	2.76076e+06
High	Master Protein Candidate	Q91X78	Erlin-1 OS=Mus musculus GN=Erlin1 PE=2 SV=1	0	20.103	8	3	14	1	346	38.9	7.21	341		3													0	0	1.791	0.84	0.379825	52.39	71.1	128.9	38.5	17.22	72.7	53.6	114	131.7	132	96.1	1.98079e+06	1.46185e+06	3.10556e+06	3.58893e+06	3.59648e+06	2.61796e+06
High	Master Protein	Q91V76	Ester hydrolase C11orf54 homolog [OS=Mus musculus]	0	410.187	72	18	1213	18	315	35	6.29	9935	1931.01	18	17		nucleus	other molecular function	Pf08925	[GO:0005634]; GO:0043231; GO:0043227; GO:0043229; GO:0043226; GO:0005622; GO:0110165; GO:0005575 [GO:0005654]; GO:0110165; GO:0031981; GO:0005575; GO:0043233; GO:0070013; GO:0005634; GO:0031974; GO:0043226; GO:0043229; GO:0043231; GO:0005622; GO:0043227 [GO:0008270]; GO:0046914; GO:0046872; GO:0043169; GO:0043167; GO:0005488; GO:0003674 [GO:0016604]; GO:0110165; GO:0005654; GO:0005575; GO:0031981…							0	0	0.952	-0.07	0.883977	51.13	108.1	91.9	41.34	41.77	126.8	112.5	51.4	95.5	149.5	64.4	5.77292e+08	5.12203e+08	2.33923e+08	4.35161e+08	6.81e+08	2.93138e+08
High	None	Q8R050	Eukaryotic peptide chain release factor GTP-binding subunit ERF3A OS=Mus musculus GN=Gspt1 PE=1 SV=1	0	37.88	21	10	27	10	499	55.7	5.55	141		10													0	0	0.56	-0.84	0.00757486	61.69	105.4	94.6	59.99	45.73	96.2	219.5	74.8	86.4	90	33	3.24806e+07	7.41029e+07	2.52545e+07	2.91522e+07	3.03905e+07	1.11406e+07
High	None	Q8VEG4	Exonuclease 3'-5' domain-containing protein 2 OS=Mus musculus GN=Exd2 PE=2 SV=1	0.004	4.707	3	1	1	1	496	56.7	8.16	22		1													0	0	0.508	-0.98	0.0796635	155.13	106.6	93.4	70.89	124.34	209.9	68.9	67.5		238.4	15.3	1.19565e+06	392535	384306		1.35771e+06	87251.5
High	None	Q9D0M0	Exosome complex exonuclease RRP42 OS=Mus musculus GN=Exosc7 PE=2 SV=1	0	9.596	8	2	5	2	291	31.6	5.19	76		2													0	0	1.265	0.34	0.809803	49.59	98.3	101.7	26.64	8.28	99.8	65	112.5	103.3	117.8	101.6	1.36486e+07	8.88323e+06	1.53857e+07	1.41254e+07	1.61137e+07	1.38998e+07
High	None	P11276	Fibronectin OS=Mus musculus GN=Fn1 PE=1 SV=3	0	105.39	7	13	43	13	2477	272.3	5.59	608		13													0	0	1.444	0.53	0.398646	60.31	72.8	127.2	29.53	17.15	67.5	110.3	69.1	120.7	136.3	96.2	1.66897e+07	2.72979e+07	1.7089e+07	29853222	3.3711e+07	2.38009e+07
High	None	P34152	Focal adhesion kinase 1 OS=Mus musculus GN=Ptk2 PE=1 SV=3	0.001	6.57	3	3	21	2	1090	123.5	6.68	224		3													0	0	1.111	0.15	0.942829	17.9	93.4	106.6	10.12	16.56	106.1	95.6	86.7	117.9	109	84.7	6.13253e+06	5.52239e+06	5.00915e+06	6814039	6.29979e+06	4.89365e+06
High	None	P97323	Fructose-1,6-bisphosphatase isozyme 3 (Fragment) OS=Mus musculus GN=Fbp3 PE=3 SV=1	0	42.217	15	3	147	3	94	10.5	6.52	6818		3													0	0	1.073	0.1	0.779072	27.28	101.6	98.4	3.49	7.62	96.3	102.6	101.9	98.8	107.8	92.7	9.09496e+08	9.69881e+08	9.63021e+08	9.3316e+08	1.01828e+09	8.7549e+08
High	Master Protein	Q9R0N0	Galactokinase OS=Mus musculus GN=Galk1 PE=2 SV=1	0	117.541	34	12	114	1	391	42.1	5.26	1803		12													0	0	100	6.64	1e-17			200		61.69				58.8	287.3	253.8				1.34709e+06	6.57648e+06	5.81065e+06
High	None	Q9Z2A9	Gamma-glutamyltransferase 5 OS=Mus musculus GN=Ggt5 PE=2 SV=1	0	34.756	13	5	17	5	573	61.6	8.5	175		5													0	0	2.302	1.2	0.0360581	50.13	61.8	138.2	22.66	16.82	56.1	78.6	52.5	123.2	164.3	125.3	5.89268e+06	8.25838e+06	5.51823e+06	1.29554e+07	1.72743e+07	1.31716e+07
High	None	O88958	Glucosamine-6-phosphate isomerase 1 OS=Mus musculus GN=Gnpda1 PE=2 SV=2	0	96.492	30	8	40	7	289	32.5	6.46	611		8													0	0	1.624	0.7	0.170268	44.66	67.1	132.9	24.84	27.19	61.8	53.6	85.7	122.5	103.2	173.2	1.27777e+07	1.10974e+07	1.77232e+07	2.53322e+07	2.13585e+07	3.58364e+07
High	Master Protein Rejected	P10648	Glutathione S-transferase A2 OS=Mus musculus GN=Gsta2 PE=1 SV=2	0	328.444	59	20	1830	0	222	25.5	8.81	42689		20													0	0
High	Master Protein	O35660	Glutathione S-transferase Mu 6 OS=Mus musculus GN=Gstm6 PE=2 SV=3	0	293.733	61	16	920	1	218	25.6	6.57	19342		16													0	0	0.709	-0.5	0.209578	26.65	117	83	6.33	21.23	115.7	110	124.7	66.1	101.4	82.1	1.0212e+08	9.70538e+07	1.1e+08	5.83519e+07	8.94833e+07	7.24359e+07
High	Master Protein	Q64471	Glutathione S-transferase theta-1 OS=Mus musculus GN=Gstt1 PE=1 SV=3	0	169.015	56	14	223	1	240	27.4	7.27	2806		14													0	0	1.246	0.32	0.852365	62.2	106.5	93.5	29.09	78.35	89	85.8	49.8	62.1	75.3	238.1	1.64445e+07	1.58427e+07	9.19618e+06	11461521	1.39006e+07	4.39766e+07
High	Master Protein	Q61133	Glutathione S-transferase theta-2 OS=Mus musculus GN=Gstt2 PE=2 SV=3	0	193.74	43	11	218	1	244	27.7	7.59	2816		11													0	0	1.107	0.15	0.900151	108.86	61.5	138.5	75.86	45.18	46.3	58.6	174.3	131.9	51.2	137.7	1.26376e+06	1.59895e+06	4.75534e+06	3.60034e+06	1.39858e+06	3.75661e+06
High	None	Q5FW57	Glycine N-acyltransferase-like protein OS=Mus musculus GN=Gm4952 PE=1 SV=2	0	478.281	66	19	403	18	296	34.1	7.77	11187		19													0	0	0.853	-0.23	0.590034	65.9	103.3	96.7	8.04	19.23	110.9	99	95.2	92.7	82.8	119.4	3.9641e+08	3.53779e+08	3.40486e+08	3.31339e+08	2.9617e+08	4.26746e+08
High	None	O88630	Golgi SNAP receptor complex member 1 OS=Mus musculus GN=Gosr1 PE=1 SV=1	0	19.281	14	2	10	2	250	28.4	9.29	148		2													0	0	0.447	-1.16	0.030594	109.95	37.4	162.6	64.93	63.17	48.6	12.6	67.2	218.1	211	42.6	902378	233182	1.24771e+06	4.05212e+06	3.92071e+06	792034
High	None	Q99JY3	GTPase IMAP family member 4 OS=Mus musculus GN=Gimap4 PE=1 SV=1	0	147.281	52	9	95	9	219	24.5	7.02	2636		9													0	0	1.478	0.56	0.289364	52.38	81.5	118.5	46	16.33	83.8	87.5	31.8	121.8	157.2	118	4.87677e+07	5.09248e+07	1.85077e+07	7.08825e+07	9.14698e+07	6.86622e+07
High	None	P01896	H-2 class I histocompatibility antigen, alpha chain [OS=Mus musculus]	0	39.821	22	3	52	2	185	20.4	7.02	292	55.76	3	3	other biological processes	non-structural extracellular;plasma membrane;other membranes;ER/Golgi		Pf07654	[GO:0002474]; GO:0048002; GO:0019882; GO:0002376; GO:0008150 [GO:0002476]; GO:0002428; GO:0002483; GO:0002475; GO:0048002; GO:0019883; GO:0019882; GO:0002376; GO:0008150 [GO:0005615]; GO:0110165; GO:0005576; GO:0005575 [GO:0006955]; GO:0002376; GO:0050896; GO:0008150 [GO:0009897]; GO:0098552; GO:0005886; GO:0009986; GO:0110165; GO:0016020; GO:0071944; GO:0005575 [GO:0030670]; GO:0030666; GO:00453…							0	0	1.795	0.84	0.189535	45.99	64	136	35.61	21.25	59.4	59.2	105.3	98.3	126.2	151.6	6.68016e+06	6.65474e+06	1.18432e+07	1.10624e+07	1.41982e+07	1.70537e+07
High	Master Protein Candidate	P20040	H-2 class II histocompatibility antigen, E-Q beta chain [OS=Mus musculus]	0	17.495	11	3	8	3	264	30.2	6.99	24	8.74	1	3	other biological processes	plasma membrane;other membranes		Pf00969, Pf07654	[GO:0002250]; GO:0006955; GO:0002376; GO:0050896; GO:0008150 [GO:0002504]; GO:0019882; GO:0002376; GO:0008150 [GO:0016021]; GO:0031224; GO:0110165; GO:0016020; GO:0005575 [GO:0042613]; GO:0042611; GO:0098797; GO:0098796; GO:0005886; GO:0032991; GO:0016020; GO:0071944; GO:0005575; GO:0110165							0	0	4.901	2.29	0.000290164	50.78	32.6	167.4	6.75	34.07	28.7	30.1	26.3	147.6	238.3	129	1.08615e+06	1.13863e+06	995322	5.5806e+06	9.0079e+06	4.87559e+06
High	None	P23150	H-2 class II histocompatibility antigen, I-E alpha chain [OS=Mus musculus]	0	11.079	5	1	6	1	254	28	4.61	64	9.98	1	1	other biological processes	plasma membrane;other membranes;other cytoplasmic organelle	other molecular function	Pf00993, Pf07654	[GO:0002250]; GO:0006955; GO:0002376; GO:0050896; GO:0008150 [GO:0005764]; GO:0000323; GO:0005773; GO:0043231; GO:0005737; GO:0043227; GO:0043229; GO:0110165; GO:0005622; GO:0043226; GO:0005575 [GO:0005886]; GO:0016020; GO:0071944; GO:0110165; GO:0005575 [GO:0009897]; GO:0098552; GO:0005886; GO:0009986; GO:0110165; GO:0016020; GO:0071944; GO:0005575 [GO:0016021]; GO:0031224; GO:0110165; GO:001602…							0	0	3.334	1.74	0.000651961	45.8	46.1	153.9	19.94	46.52	36.1	41.3	53	95.1	137.6	237	2.38028e+06	2.719e+06	3.49445e+06	6.26425e+06	9.06483e+06	1.56138e+07
High	None	Q00PI9	Heterogeneous nuclear ribonucleoprotein U-like protein 2 OS=Mus musculus GN=Hnrnpul2 PE=1 SV=1	0	141.757	25	14	100	14	745	84.9	4.89	1150		14													0	0	1.132	0.18	0.970217	57.34	89.2	110.8	13.85	10.96	77.8	84.9	101.6	104.1	126	105.6	3.41111e+07	3.72285e+07	4.45301e+07	4.56497e+07	5.52644e+07	4.62801e+07
High	Master Protein	P01878	Ig alpha chain C region [OS=Mus musculus]	0	24.958	16	3	26	3	344	36.9	5.06	138	9.19	2	2			signal transduction activity or receptor binding	Pf07654	[GO:0034987]; GO:0005102; GO:0005515; GO:0005488; GO:0003674							0	0	1.814	0.86	0.0639356	57.82	59.6	140.4	37.09	66.43	69.1	84.9	38.2	162.7	209.9	35.3	2.535e+07	3.11559e+07	1.40136e+07	5.97337e+07	7.70255e+07	1.29489e+07
High	Master Protein	P01864	Ig gamma-2A chain C region secreted form [OS=Mus musculus]	0	141.038	19	7	146	7	335	36.6	8.22	1225	245.09	5	7		non-structural extracellular		Pf07654	[GO:0005576]; GO:0110165; GO:0005575							0	0	1.37	0.45	0.43053	79.68	75.7	124.3	42.99	35.87	102.5	88.3	39.6	144.9	152.4	72.4	4.64701e+07	3.99934e+07	1.79346e+07	6.56657e+07	6.90452e+07	3.27911e+07
High	Master Protein	P06330	Ig heavy chain V region AC38 205.12 [OS=Mus musculus]	0	94.165	54	4	153	4	118	12.9	7.11	1526	204.95	4	4	cell organization and biogenesis;stress response;transport;signal transduction;other biological processes	non-structural extracellular;plasma membrane;other membranes	signal transduction activity or receptor binding;other molecular function	Pf07686	[GO:0003823]; GO:0005488; GO:0003674 [GO:0006910]; GO:0008037; GO:0006897; GO:0006909; GO:0009987; GO:0016192; GO:0008150; GO:0006810; GO:0051234; GO:0051179 [GO:0006911]; GO:0099024; GO:0006897; GO:0006909; GO:0010324; GO:0016192; GO:0061024; GO:0006810; GO:0009987; GO:0016043; GO:0051234; GO:0008150; GO:0071840; GO:0051179 [GO:0006958]; GO:0006956; GO:0002455; GO:0002252; GO:0002253; GO:0006959…							0	0	3.638	1.86	8.62903e-06	87.88	31.3	168.7	79.68	65.46	66.6	8.6	34.1	259	183.9	47.8	3.37821e+07	4.38007e+06	1.73205e+07	1.31481e+08	9.33395e+07	2.42646e+07
High	None	P01757	Ig heavy chain V region J558 [OS=Mus musculus]	0	58.715	33	2	70	2	117	13	8.38	875	120.44	2	2	cell organization and biogenesis;stress response;transport;signal transduction;other biological processes	non-structural extracellular;plasma membrane;other membranes	signal transduction activity or receptor binding;other molecular function	Pf07686	[GO:0003823]; GO:0005488; GO:0003674 [GO:0006910]; GO:0008037; GO:0006897; GO:0006909; GO:0009987; GO:0016192; GO:0008150; GO:0006810; GO:0051234; GO:0051179 [GO:0006911]; GO:0099024; GO:0006897; GO:0006909; GO:0010324; GO:0016192; GO:0061024; GO:0006810; GO:0009987; GO:0016043; GO:0051234; GO:0008150; GO:0071840; GO:0051179 [GO:0006958]; GO:0006956; GO:0002455; GO:0002252; GO:0002253; GO:0006959…							0	0	5.983	2.58	1.10071e-08	124.09	34.3	165.7	85.95	63.52	66.5	4.1	38.4	254.7	185.8	50.4	4.15527e+07	2.57725e+06	2.40032e+07	1.59087e+08	1.16084e+08	3.14709e+07
High	None	P01756	Ig heavy chain V region MOPC 104E [OS=Mus musculus]	0	58.715	33	2	70	2	117	13	7.11	875	120.44	2	2	cell organization and biogenesis;stress response;transport;signal transduction;other biological processes	non-structural extracellular;plasma membrane;other membranes	signal transduction activity or receptor binding;other molecular function	Pf07686	[GO:0003823]; GO:0005488; GO:0003674 [GO:0006910]; GO:0008037; GO:0006897; GO:0006909; GO:0009987; GO:0016192; GO:0008150; GO:0006810; GO:0051234; GO:0051179 [GO:0006911]; GO:0099024; GO:0006897; GO:0006909; GO:0010324; GO:0016192; GO:0061024; GO:0006810; GO:0009987; GO:0016043; GO:0051234; GO:0008150; GO:0071840; GO:0051179 [GO:0006958]; GO:0006956; GO:0002455; GO:0002252; GO:0002253; GO:0006959…							0	0	5.983	2.58	1.10071e-08	124.09	34.3	165.7	85.95	63.52	66.5	4.1	38.4	254.7	185.8	50.4	4.15527e+07	2.57725e+06	2.40032e+07	1.59087e+08	1.16084e+08	3.14709e+07
High	Master Protein	P01786	Ig heavy chain V region MOPC 47A [OS=Mus musculus]	0.009	3.639	8	1	3	1	117	13	8.84	28	2.62	1	1	cell organization and biogenesis;stress response;transport;signal transduction;other biological processes	non-structural extracellular;plasma membrane;other membranes	signal transduction activity or receptor binding;other molecular function		[GO:0003823]; GO:0005488; GO:0003674 [GO:0006910]; GO:0008037; GO:0006897; GO:0006909; GO:0009987; GO:0016192; GO:0008150; GO:0006810; GO:0051234; GO:0051179 [GO:0006911]; GO:0099024; GO:0006897; GO:0006909; GO:0010324; GO:0016192; GO:0061024; GO:0006810; GO:0009987; GO:0016043; GO:0051234; GO:0008150; GO:0071840; GO:0051179 [GO:0006958]; GO:0006956; GO:0002455; GO:0002252; GO:0002253; GO:0006959…							0	0	100	6.64	1e-17			200		68.94				292.9	41.6	265.5				3.59878e+06	510923	3.26242e+06
High	Master Protein Candidate	P01796	Ig heavy chain V-III region A4 [OS=Mus musculus]	0	16.675	32	3	6	3	113	12.7	7.28	40	2.88	2	3	cell organization and biogenesis;stress response;transport;signal transduction;other biological processes	non-structural extracellular;plasma membrane;other membranes	signal transduction activity or receptor binding;other molecular function		[GO:0003823]; GO:0005488; GO:0003674 [GO:0006910]; GO:0008037; GO:0006897; GO:0006909; GO:0009987; GO:0016192; GO:0008150; GO:0006810; GO:0051234; GO:0051179 [GO:0006911]; GO:0099024; GO:0006897; GO:0006909; GO:0010324; GO:0016192; GO:0061024; GO:0006810; GO:0009987; GO:0016043; GO:0051234; GO:0008150; GO:0071840; GO:0051179 [GO:0006958]; GO:0006956; GO:0002455; GO:0002252; GO:0002253; GO:0006959…							0	0	1.015	0.02	0.721352	70.55	100.6	99.4	40.47	40.23	114.7	109.3	48.5	153.7	108	65.9	2.57482e+06	2.45451e+06	1.08896e+06	3.4497e+06	2.4245e+06	1.47846e+06
High	Master Protein Candidate	P01799	Ig heavy chain V-III region ABE-47N [OS=Mus musculus]	0	16.675	32	3	6	3	113	12.7	7.28	40	2.88	2	3	cell organization and biogenesis;stress response;transport;signal transduction;other biological processes	non-structural extracellular;plasma membrane;other membranes	signal transduction activity or receptor binding;other molecular function		[GO:0003823]; GO:0005488; GO:0003674 [GO:0006910]; GO:0008037; GO:0006897; GO:0006909; GO:0009987; GO:0016192; GO:0008150; GO:0006810; GO:0051234; GO:0051179 [GO:0006911]; GO:0099024; GO:0006897; GO:0006909; GO:0010324; GO:0016192; GO:0061024; GO:0006810; GO:0009987; GO:0016043; GO:0051234; GO:0008150; GO:0071840; GO:0051179 [GO:0006958]; GO:0006956; GO:0002455; GO:0002252; GO:0002253; GO:0006959…							0	0	1.015	0.02	0.721352	70.55	100.6	99.4	40.47	40.23	114.7	109.3	48.5	153.7	108	65.9	2.57482e+06	2.45451e+06	1.08896e+06	3.4497e+06	2.4245e+06	1.47846e+06
High	None	P01798	Ig heavy chain V-III region E109 [OS=Mus musculus]	0	9.203	14	1	3	1	113	12.6	7.39	40	2.88	1	1	cell organization and biogenesis;stress response;transport;signal transduction;other biological processes	non-structural extracellular;plasma membrane;other membranes	signal transduction activity or receptor binding;other molecular function	Pf07686	[GO:0003823]; GO:0005488; GO:0003674 [GO:0006910]; GO:0008037; GO:0006897; GO:0006909; GO:0009987; GO:0016192; GO:0008150; GO:0006810; GO:0051234; GO:0051179 [GO:0006911]; GO:0099024; GO:0006897; GO:0006909; GO:0010324; GO:0016192; GO:0061024; GO:0006810; GO:0009987; GO:0016043; GO:0051234; GO:0008150; GO:0071840; GO:0051179 [GO:0006958]; GO:0006956; GO:0002455; GO:0002252; GO:0002253; GO:0006959…							0	0	0.963	-0.05	0.523622	59.32	101.9	98.1	29.34	61.47	114.1	96.4	61.7	183.1	92.8	51.8	5.63615e+06	4.76293e+06	3.05024e+06	9.04859e+06	4.58723e+06	2.56133e+06
High	Master Protein Candidate	P01801	Ig heavy chain V-III region J606 [OS=Mus musculus]	0	16.675	31	3	6	3	115	12.8	7.12	40	2.88	2	3	cell organization and biogenesis;stress response;transport;signal transduction;other biological processes	non-structural extracellular;plasma membrane;other membranes	signal transduction activity or receptor binding;other molecular function		[GO:0003823]; GO:0005488; GO:0003674 [GO:0006910]; GO:0008037; GO:0006897; GO:0006909; GO:0009987; GO:0016192; GO:0008150; GO:0006810; GO:0051234; GO:0051179 [GO:0006911]; GO:0099024; GO:0006897; GO:0006909; GO:0010324; GO:0016192; GO:0061024; GO:0006810; GO:0009987; GO:0016043; GO:0051234; GO:0008150; GO:0071840; GO:0051179 [GO:0006958]; GO:0006956; GO:0002455; GO:0002252; GO:0002253; GO:0006959…							0	0	1.015	0.02	0.721352	70.55	100.6	99.4	40.47	40.23	114.7	109.3	48.5	153.7	108	65.9	2.57482e+06	2.45451e+06	1.08896e+06	3.4497e+06	2.4245e+06	1.47846e+06
High	None	P01800	Ig heavy chain V-III region T957 [OS=Mus musculus]	0	14.597	22	2	5	2	113	12.7	6.52	40	2.88	2	2	cell organization and biogenesis;stress response;transport;signal transduction;other biological processes	non-structural extracellular;plasma membrane;other membranes	signal transduction activity or receptor binding;other molecular function	Pf07686	[GO:0003823]; GO:0005488; GO:0003674 [GO:0006910]; GO:0008037; GO:0006897; GO:0006909; GO:0009987; GO:0016192; GO:0008150; GO:0006810; GO:0051234; GO:0051179 [GO:0006911]; GO:0099024; GO:0006897; GO:0006909; GO:0010324; GO:0016192; GO:0061024; GO:0006810; GO:0009987; GO:0016043; GO:0051234; GO:0008150; GO:0071840; GO:0051179 [GO:0006958]; GO:0006956; GO:0002455; GO:0002252; GO:0002253; GO:0006959…							0	0	1.015	0.02	0.60996	70.55	100	100	40.3	40.23	114.9	108.2	48.6	154	108.2	66	3.86222e+06	3.6366e+06	1.63343e+06	5.17455e+06	3.63676e+06	2.2177e+06
High	Master Protein	P01797	Ig heavy chain V-III region U61 [OS=Mus musculus]	0	16.675	32	3	6	3	113	12.7	7.28	40	2.88	2	3	cell organization and biogenesis;stress response;transport;signal transduction;other biological processes	non-structural extracellular;plasma membrane;other membranes	signal transduction activity or receptor binding;other molecular function		[GO:0003823]; GO:0005488; GO:0003674 [GO:0006910]; GO:0008037; GO:0006897; GO:0006909; GO:0009987; GO:0016192; GO:0008150; GO:0006810; GO:0051234; GO:0051179 [GO:0006911]; GO:0099024; GO:0006897; GO:0006909; GO:0010324; GO:0016192; GO:0061024; GO:0006810; GO:0009987; GO:0016043; GO:0051234; GO:0008150; GO:0071840; GO:0051179 [GO:0006958]; GO:0006956; GO:0002455; GO:0002252; GO:0002253; GO:0006959…							0	0	1.015	0.02	0.721352	70.55	100.6	99.4	40.47	40.23	114.7	109.3	48.5	153.7	108	65.9	2.57482e+06	2.45451e+06	1.08896e+06	3.4497e+06	2.4245e+06	1.47846e+06
High	None	P01802	Ig heavy chain V-III region W3082 [OS=Mus musculus]	0	14.597	22	2	5	2	115	12.9	7.97	40	2.88	2	2	cell organization and biogenesis;stress response;transport;signal transduction;other biological processes	non-structural extracellular;plasma membrane;other membranes	signal transduction activity or receptor binding;other molecular function		[GO:0003823]; GO:0005488; GO:0003674 [GO:0006910]; GO:0008037; GO:0006897; GO:0006909; GO:0009987; GO:0016192; GO:0008150; GO:0006810; GO:0051234; GO:0051179 [GO:0006911]; GO:0099024; GO:0006897; GO:0006909; GO:0010324; GO:0016192; GO:0061024; GO:0006810; GO:0009987; GO:0016043; GO:0051234; GO:0008150; GO:0071840; GO:0051179 [GO:0006958]; GO:0006956; GO:0002455; GO:0002252; GO:0002253; GO:0006959…							0	0	1.015	0.02	0.60996	70.55	100	100	40.3	40.23	114.9	108.2	48.6	154	108.2	66	3.86222e+06	3.6366e+06	1.63343e+06	5.17455e+06	3.63676e+06	2.2177e+06
High	Master Protein	P01631	Ig kappa chain V-II region 26-10 [OS=Mus musculus]	0	10.88	18	2	3	2	113	12.3	8.88		2.03		2	other biological processes	non-structural extracellular;other cell component	other molecular function	Pf07686	[GO:0002250]; GO:0006955; GO:0002376; GO:0050896; GO:0008150 [GO:0003823]; GO:0005488; GO:0003674 [GO:0005615]; GO:0110165; GO:0005576; GO:0005575 [GO:0006955]; GO:0002376; GO:0050896; GO:0008150 [GO:0019814]; GO:0032991; GO:0005575							0	0	6.073	2.6	0.000126811	55.35	29.6	170.4	31.97	69.53	57.1	32.3	35.9	354		120.6	905515	513230	570204	5.61664e+06		1.91427e+06
High	Master Protein	P03977	Ig kappa chain V-III region 50S10.1 [OS=Mus musculus]	0	57.247	41	3	61	1	111	12	5.06	724	89.98	2	3	other biological processes	non-structural extracellular;other cell component		Pf07686	[GO:0002250]; GO:0006955; GO:0002376; GO:0050896; GO:0008150 [GO:0005615]; GO:0110165; GO:0005576; GO:0005575 [GO:0006955]; GO:0002376; GO:0050896; GO:0008150 [GO:0019814]; GO:0032991; GO:0005575							0	0	0.625	-0.68	0.0825587	31.23	123.1	76.9	48.7	35.84	174.5	144.1	57	90.1	90.5	43.8	5.03438e+06	4.15852e+06	1.6449e+06	2.599e+06	2.61164e+06	1.26524e+06
High	Master Protein Candidate	P01664	Ig kappa chain V-III region CBPC 101 [OS=Mus musculus]	0	38.191	31	2	47	1	111	12	4.56	502	68.85	1	2	other biological processes	non-structural extracellular;other cell component		Pf07686	[GO:0002250]; GO:0006955; GO:0002376; GO:0050896; GO:0008150 [GO:0005615]; GO:0110165; GO:0005576; GO:0005575 [GO:0006955]; GO:0002376; GO:0050896; GO:0008150 [GO:0019814]; GO:0032991; GO:0005575							0	0
High	Master Protein	P01656	Ig kappa chain V-III region MOPC 70 [OS=Mus musculus]	0	57.779	41	3	59	1	111	11.9	5.34	724	88.37	2	3	other biological processes	non-structural extracellular;other cell component		Pf07686	[GO:0002250]; GO:0006955; GO:0002376; GO:0050896; GO:0008150 [GO:0005615]; GO:0110165; GO:0005576; GO:0005575 [GO:0006955]; GO:0002376; GO:0050896; GO:0008150 [GO:0019814]; GO:0032991; GO:0005575							0	2	0.986	-0.02	0.536408	75.56	73.8	126.2	54.01	61.39	138.2	70.2	49.5	180.9	119.9	41.3	6.40941e+06	3.25437e+06	2.29427e+06	8.39088e+06	5.56089e+06	1.91482e+06
High	Master Protein Rejected	P01657	Ig kappa chain V-III region PC 2413 [OS=Mus musculus]	0	33.026	24	2	50	0	111	11.9	5.33	502	72.89	2	2	other biological processes	non-structural extracellular;other cell component		Pf07686	[GO:0002250]; GO:0006955; GO:0002376; GO:0050896; GO:0008150 [GO:0005615]; GO:0110165; GO:0005576; GO:0005575 [GO:0006955]; GO:0002376; GO:0050896; GO:0008150 [GO:0019814]; GO:0032991; GO:0005575							0	0
High	None	P01673	Ig kappa chain V-III region PC 2485/PC 4039 [OS=Mus musculus]	0	30.401	16	1	46	0	111	12	7.28	502	68.85	1	1	other biological processes	non-structural extracellular;other cell component		Pf07686	[GO:0002250]; GO:0006955; GO:0002376; GO:0050896; GO:0008150 [GO:0005615]; GO:0110165; GO:0005576; GO:0005575 [GO:0006955]; GO:0002376; GO:0050896; GO:0008150 [GO:0019814]; GO:0032991; GO:0005575							0	0	0.929	-0.11	0.505044	87.63	103.7	96.3	54.92	90.24	102.2	115.5	30.9	232.2	95	24.3	6.27736e+06	7.09277e+06	1.89652e+06	1.42671e+07	5.83444e+06	1.4926e+06
High	Master Protein Candidate	P01654	Ig kappa chain V-III region PC 2880/PC 1229 [OS=Mus musculus]	0	57.779	41	3	59	1	111	12	5.34	724	88.37	2	3	other biological processes	non-structural extracellular;other cell component		Pf07686	[GO:0002250]; GO:0006955; GO:0002376; GO:0050896; GO:0008150 [GO:0005615]; GO:0110165; GO:0005576; GO:0005575 [GO:0006955]; GO:0002376; GO:0050896; GO:0008150 [GO:0019814]; GO:0032991; GO:0005575							0	0	0.986	-0.02	0.536408	75.56	73.8	126.2	54.01	61.39	138.2	70.2	49.5	180.9	119.9	41.3	6.40941e+06	3.25437e+06	2.29427e+06	8.39088e+06	5.56089e+06	1.91482e+06
High	None	P01660	Ig kappa chain V-III region PC 3741/TEPC 111 [OS=Mus musculus]	0	30.401	16	1	46	0	111	12.1	5.38	502	68.85	1	1	other biological processes	non-structural extracellular;other cell component		Pf07686	[GO:0002250]; GO:0006955; GO:0002376; GO:0050896; GO:0008150 [GO:0005615]; GO:0110165; GO:0005576; GO:0005575 [GO:0006955]; GO:0002376; GO:0050896; GO:0008150 [GO:0019814]; GO:0032991; GO:0005575							0	0	0.929	-0.11	0.505044	87.63	103.7	96.3	54.92	90.24	102.2	115.5	30.9	232.2	95	24.3	6.27736e+06	7.09277e+06	1.89652e+06	1.42671e+07	5.83444e+06	1.4926e+06
High	None	P01667	Ig kappa chain V-III region PC 6308 [OS=Mus musculus]	0	30.401	16	1	46	0	111	12.1	4.61	502	68.85	1	1	other biological processes	non-structural extracellular;other cell component		Pf07686	[GO:0002250]; GO:0006955; GO:0002376; GO:0050896; GO:0008150 [GO:0005615]; GO:0110165; GO:0005576; GO:0005575 [GO:0006955]; GO:0002376; GO:0050896; GO:0008150 [GO:0019814]; GO:0032991; GO:0005575							0	0	0.929	-0.11	0.505044	87.63	103.7	96.3	54.92	90.24	102.2	115.5	30.9	232.2	95	24.3	6.27736e+06	7.09277e+06	1.89652e+06	1.42671e+07	5.83444e+06	1.4926e+06
High	None	P01670	Ig kappa chain V-III region PC 6684 [OS=Mus musculus]	0	30.401	16	1	46	0	111	12	8	502	68.85	1	1	other biological processes	non-structural extracellular;other cell component		Pf07686	[GO:0002250]; GO:0006955; GO:0002376; GO:0050896; GO:0008150 [GO:0005615]; GO:0110165; GO:0005576; GO:0005575 [GO:0006955]; GO:0002376; GO:0050896; GO:0008150 [GO:0019814]; GO:0032991; GO:0005575							0	0	0.929	-0.11	0.505044	87.63	103.7	96.3	54.92	90.24	102.2	115.5	30.9	232.2	95	24.3	6.27736e+06	7.09277e+06	1.89652e+06	1.42671e+07	5.83444e+06	1.4926e+06
High	Master Protein	P01665	Ig kappa chain V-III region PC 7043 [OS=Mus musculus]	0	38.191	31	2	47	1	111	12	4.61	502	68.85	1	2	other biological processes	non-structural extracellular;other cell component		Pf07686	[GO:0002250]; GO:0006955; GO:0002376; GO:0050896; GO:0008150 [GO:0005615]; GO:0110165; GO:0005576; GO:0005575 [GO:0006955]; GO:0002376; GO:0050896; GO:0008150 [GO:0019814]; GO:0032991; GO:0005575							0	0
High	None	P01655	Ig kappa chain V-III region PC 7132 [OS=Mus musculus]	0	53.658	30	2	57	0	112	12	5.34	724	88.37	2	2	other biological processes	non-structural extracellular;other cell component		Pf07686	[GO:0002250]; GO:0006955; GO:0002376; GO:0050896; GO:0008150 [GO:0005615]; GO:0110165; GO:0005576; GO:0005575 [GO:0006955]; GO:0002376; GO:0050896; GO:0008150 [GO:0019814]; GO:0032991; GO:0005575							0	0	1.159	0.21	0.977327	119.58	72.4	127.6	58.39	71.77	136.3	71.3	41.5	196.2	125.6	29	8.06713e+06	4.21889e+06	2.45596e+06	1.16144e+07	7.43495e+06	1.71768e+06
High	None	P01671	Ig kappa chain V-III region PC 7175 [OS=Mus musculus]	0	30.401	16	1	46	0	111	12	7.37	502	68.85	1	1	other biological processes	non-structural extracellular;other cell component		Pf07686	[GO:0002250]; GO:0006955; GO:0002376; GO:0050896; GO:0008150 [GO:0005615]; GO:0110165; GO:0005576; GO:0005575 [GO:0006955]; GO:0002376; GO:0050896; GO:0008150 [GO:0019814]; GO:0032991; GO:0005575							0	0	0.929	-0.11	0.505044	87.63	103.7	96.3	54.92	90.24	102.2	115.5	30.9	232.2	95	24.3	6.27736e+06	7.09277e+06	1.89652e+06	1.42671e+07	5.83444e+06	1.4926e+06
High	Master Protein Candidate	P01666	Ig kappa chain V-III region PC 7183 [OS=Mus musculus]	0	38.191	31	2	47	1	111	11.9	4.61	502	68.85	1	2	other biological processes	non-structural extracellular;other cell component		Pf07686	[GO:0002250]; GO:0006955; GO:0002376; GO:0050896; GO:0008150 [GO:0005615]; GO:0110165; GO:0005576; GO:0005575 [GO:0006955]; GO:0002376; GO:0050896; GO:0008150 [GO:0019814]; GO:0032991; GO:0005575							0	0
High	Master Protein Candidate	P01668	Ig kappa chain V-III region PC 7210 [OS=Mus musculus]	0	38.191	31	2	47	1	110	11.9	4.75	502	68.85	1	2	other biological processes	non-structural extracellular;other cell component		Pf07686	[GO:0002250]; GO:0006955; GO:0002376; GO:0050896; GO:0008150 [GO:0005615]; GO:0110165; GO:0005576; GO:0005575 [GO:0006955]; GO:0002376; GO:0050896; GO:0008150 [GO:0019814]; GO:0032991; GO:0005575							0	0
High	None	P01669	Ig kappa chain V-III region PC 7769 [OS=Mus musculus]	0	30.401	16	1	46	0	111	12	4.61	502	68.85	1	1	other biological processes	non-structural extracellular;other cell component		Pf07686	[GO:0002250]; GO:0006955; GO:0002376; GO:0050896; GO:0008150 [GO:0005615]; GO:0110165; GO:0005576; GO:0005575 [GO:0006955]; GO:0002376; GO:0050896; GO:0008150 [GO:0019814]; GO:0032991; GO:0005575							0	0	0.929	-0.11	0.505044	87.63	103.7	96.3	54.92	90.24	102.2	115.5	30.9	232.2	95	24.3	6.27736e+06	7.09277e+06	1.89652e+06	1.42671e+07	5.83444e+06	1.4926e+06
High	None	P01672	Ig kappa chain V-III region PC 7940 [OS=Mus musculus]	0	30.401	16	1	46	0	111	12	7.37	502	68.85	1	1	other biological processes	non-structural extracellular;other cell component		Pf07686	[GO:0002250]; GO:0006955; GO:0002376; GO:0050896; GO:0008150 [GO:0005615]; GO:0110165; GO:0005576; GO:0005575 [GO:0006955]; GO:0002376; GO:0050896; GO:0008150 [GO:0019814]; GO:0032991; GO:0005575							0	0	0.929	-0.11	0.505044	87.63	103.7	96.3	54.92	90.24	102.2	115.5	30.9	232.2	95	24.3	6.27736e+06	7.09277e+06	1.89652e+06	1.42671e+07	5.83444e+06	1.4926e+06
High	None	P01659	Ig kappa chain V-III region TEPC 124 [OS=Mus musculus]	0	30.401	16	1	46	0	112	12.3	10.01	502	68.85	1	1	other biological processes	non-structural extracellular;other cell component		Pf07686	[GO:0002250]; GO:0006955; GO:0002376; GO:0050896; GO:0008150 [GO:0005615]; GO:0110165; GO:0005576; GO:0005575 [GO:0006955]; GO:0002376; GO:0050896; GO:0008150 [GO:0019814]; GO:0032991; GO:0005575							0	0	0.929	-0.11	0.505044	87.63	103.7	96.3	54.92	90.24	102.2	115.5	30.9	232.2	95	24.3	6.27736e+06	7.09277e+06	1.89652e+06	1.42671e+07	5.83444e+06	1.4926e+06
High	Master Protein	P01646	Ig kappa chain V-V region HP 123E6 [OS=Mus musculus]	0	18.971	27	2	43	2	108	12	7.97	133	50.9	2	2	other biological processes	non-structural extracellular;other cell component		Pf07686	[GO:0002250]; GO:0006955; GO:0002376; GO:0050896; GO:0008150 [GO:0005615]; GO:0110165; GO:0005576; GO:0005575 [GO:0006955]; GO:0002376; GO:0050896; GO:0008150 [GO:0019814]; GO:0032991; GO:0005575							0	0	3.214	1.68	6.01498e-05	134.18	20.3	179.7	116.23	71.37	117.7	20	13.2	240	177.3	31.7	5.04173e+07	8.57068e+06	5.65371e+06	1.0276e+08	7.59416e+07	1.35943e+07
High	None	P01647	Ig kappa chain V-V region HP 124E1 [OS=Mus musculus]	0.008	3.771	7	1	26	1	108	12	8.46	81	16.04	1	1	other biological processes	non-structural extracellular;other cell component		Pf07686	[GO:0002250]; GO:0006955; GO:0002376; GO:0050896; GO:0008150 [GO:0005615]; GO:0110165; GO:0005576; GO:0005575 [GO:0006955]; GO:0002376; GO:0050896; GO:0008150 [GO:0019814]; GO:0032991; GO:0005575							0	0	2.102	1.07	0.0249715	132.49	20	180	114.01	74.19	114.5	20.5	13.4	240.6	185.3	25.6	7.23776e+07	1.29793e+07	8.48511e+06	1.52103e+08	1.17129e+08	1.6174e+07
High	None	P01648	Ig kappa chain V-V region HP 91A3 [OS=Mus musculus]	0.008	3.771	7	1	26	1	108	12	8.47	81	16.04	1	1	other biological processes	non-structural extracellular;other cell component		Pf07686	[GO:0002250]; GO:0006955; GO:0002376; GO:0050896; GO:0008150 [GO:0005615]; GO:0110165; GO:0005576; GO:0005575 [GO:0006955]; GO:0002376; GO:0050896; GO:0008150 [GO:0019814]; GO:0032991; GO:0005575							0	0	2.102	1.07	0.0249715	132.49	20	180	114.01	74.19	114.5	20.5	13.4	240.6	185.3	25.6	7.23776e+07	1.29793e+07	8.48511e+06	1.52103e+08	1.17129e+08	1.6174e+07
High	Master Protein Candidate	P01645	Ig kappa chain V-V region HP 93G7 [OS=Mus musculus]	0	18.971	27	2	43	2	108	11.9	7.97	133	50.9	2	2	other biological processes	non-structural extracellular;other cell component		Pf07686	[GO:0002250]; GO:0006955; GO:0002376; GO:0050896; GO:0008150 [GO:0005615]; GO:0110165; GO:0005576; GO:0005575 [GO:0006955]; GO:0002376; GO:0050896; GO:0008150 [GO:0019814]; GO:0032991; GO:0005575							0	0	3.214	1.68	6.01498e-05	134.18	20.3	179.7	116.23	71.37	117.7	20	13.2	240	177.3	31.7	5.04173e+07	8.57068e+06	5.65371e+06	1.0276e+08	7.59416e+07	1.35943e+07
High	Master Protein Candidate	P01644	Ig kappa chain V-V region HP R16.7 [OS=Mus musculus]	0	18.971	27	2	43	2	108	11.9	7.97	133	50.9	2	2	other biological processes	non-structural extracellular;other cell component		Pf07686	[GO:0002250]; GO:0006955; GO:0002376; GO:0050896; GO:0008150 [GO:0005615]; GO:0110165; GO:0005576; GO:0005575 [GO:0006955]; GO:0002376; GO:0050896; GO:0008150 [GO:0019814]; GO:0032991; GO:0005575							0	0	3.214	1.68	6.01498e-05	134.18	20.3	179.7	116.23	71.37	117.7	20	13.2	240	177.3	31.7	5.04173e+07	8.57068e+06	5.65371e+06	1.0276e+08	7.59416e+07	1.35943e+07
High	Master Protein	P01638	Ig kappa chain V-V region L6 [OS=Mus musculus]	0	69.411	36	3	48	3	115	13	7.81	737	70.69	3	3	other biological processes	non-structural extracellular;other cell component			[GO:0002250]; GO:0006955; GO:0002376; GO:0050896; GO:0008150 [GO:0005615]; GO:0110165; GO:0005576; GO:0005575 [GO:0006955]; GO:0002376; GO:0050896; GO:0008150 [GO:0019814]; GO:0032991; GO:0005575							0	0	0.908	-0.14	0.381029	100.57	103.3	96.7	40.76	28.05	73.4	95.2	159	89.1	66.3	117.1	2.74283e+07	3.56044e+07	5.94543e+07	3.32997e+07	2.4775e+07	4.37861e+07
High	Master Protein	P01634	Ig kappa chain V-V region MOPC 21 [OS=Mus musculus]	0.003	5.18	13	2	6	2	136	14.9	6.76	0	4.04	1	2	other biological processes	non-structural extracellular;other cell component		Pf07686	[GO:0002250]; GO:0006955; GO:0002376; GO:0050896; GO:0008150 [GO:0005615]; GO:0110165; GO:0005576; GO:0005575 [GO:0006955]; GO:0002376; GO:0050896; GO:0008150 [GO:0019814]; GO:0032991; GO:0005575							0	0	1.652	0.72	0.4442	54.42	41.1	158.9	63.65	96.92	28.3	39.4	7.8	47.7	109.6	367.1	501314	697864	138461	843339	1.93975e+06	6.49638e+06
High	None	P04946	Ig kappa chain V-V region NQ5-89.4 [OS=Mus musculus]	0.008	3.771	7	1	26	1	108	11.9	8.47	81	16.04	1	1	other biological processes	non-structural extracellular;other cell component		Pf07686	[GO:0002250]; GO:0006955; GO:0002376; GO:0050896; GO:0008150 [GO:0005615]; GO:0110165; GO:0005576; GO:0005575 [GO:0006955]; GO:0002376; GO:0050896; GO:0008150 [GO:0019814]; GO:0032991; GO:0005575							0	0	2.102	1.07	0.0249715	132.49	20	180	114.01	74.19	114.5	20.5	13.4	240.6	185.3	25.6	7.23776e+07	1.29793e+07	8.48511e+06	1.52103e+08	1.17129e+08	1.6174e+07
High	None	P01637	Ig kappa chain V-V region T1 [OS=Mus musculus]	0	54.211	18	2	45	2	128	14.4	8.59	737	65.98	2	2	other biological processes	non-structural extracellular;other cell component		Pf07686	[GO:0002250]; GO:0006955; GO:0002376; GO:0050896; GO:0008150 [GO:0005615]; GO:0110165; GO:0005576; GO:0005575 [GO:0006955]; GO:0002376; GO:0050896; GO:0008150 [GO:0019814]; GO:0032991; GO:0005575							0	0	0.998	0	0.664882	92.08	103.3	96.7	38.49	27.83	73.2	96.7	154	90.4	67.3	118.4	4.04535e+07	5.34066e+07	8.50813e+07	4.99496e+07	3.71624e+07	6.54183e+07
High	Master Protein	P04945	Ig kappa chain V-VI region NQ2-6.1 [OS=Mus musculus]	0	26.851	15	1	13	1	108	11.7	8.84	368	25.07	1	1	other biological processes	non-structural extracellular;other cell component		Pf07686	[GO:0002250]; GO:0006955; GO:0002376; GO:0050896; GO:0008150 [GO:0005615]; GO:0110165; GO:0005576; GO:0005575 [GO:0006955]; GO:0002376; GO:0050896; GO:0008150 [GO:0019814]; GO:0032991; GO:0005575							0	0	6.123	2.61	9.45392e-08	137.69	28.1	171.9	150.01	23.4	304.4	21.4	8.6		154.8	110.8	2.53569e+07	1.78213e+06	716517		1.28948e+07	9.23363e+06
High	None	P01873	Ig mu chain C region membrane-bound form OS=Mus musculus GN=Igh-6 PE=2 SV=3	0	185.772	32	14	116	14	475	52.5	6.39	4112		14													0	0	3.435	1.78	2.60315e-05	77.12	39.8	160.2	37.78	51.04	49.8	23.4	33	259.8	132.9	101	2.7962e+07	1.31297e+07	1.85251e+07	1.45769e+08	7.45844e+07	5.66681e+07
High	None	Q8R0V5	Indoleamine 2,3-dioxygenase 2 OS=Mus musculus GN=Ido2 PE=1 SV=1	0	35.618	19	6	16	6	398	44.4	6.8	293		6													0	0	0.954	-0.07	0.437149	43.41	102	98	8.42	8.04	108	99.8	91.2	96	95.4	109.7	1.43518e+07	1.32743e+07	1.2121e+07	1.27584e+07	1.26839e+07	1.45783e+07
High	None	P15208	Insulin receptor OS=Mus musculus GN=Insr PE=1 SV=1	0	32.673	5	6	11	6	1372	155.5	5.95	126		6													0	0	1.039	0.06	0.770273	56.67	117.9	82.1	43.32	49.36	144.7	139.1	56.9	96.9	122.9	39.5	7.43013e+06	7.14338e+06	2.91921e+06	4.97484e+06	6.3115e+06	2.02903e+06
High	None	Q3V3R4	Integrin alpha-1 OS=Mus musculus GN=Itga1 PE=2 SV=1	0	90.494	12	12	42	12	1179	130.7	6.25	639		12													0	0	1.33	0.41	0.305557	49.62	91.9	108.1	28.95	16.27	73.2	84.8	125.2	92.1	99.7	125	1.07614e+08	1.24673e+08	1.84171e+08	1.35497e+08	1.4666e+08	1.83773e+08
High	None	Q9Z0R4	Intersectin-1 OS=Mus musculus GN=Itsn1 PE=1 SV=1	0	27.567	4	4	5	4	1714	194.2	7.84	99		4													0	0	0.728	-0.46	0.186075	41.52	112.5	87.5	19.42	22.11	119.1	137.4	92.5	92.6	62.4	96	3.82183e+06	4.40907e+06	2.96772e+06	2.97032e+06	2.00235e+06	3.08129e+06
High	Master Protein Candidate	O88792	Junctional adhesion molecule A OS=Mus musculus GN=F11r PE=1 SV=1	0.01	3.507	4	1	1	1	300	32.3	6.35	24		1													0	0	0.587	-0.77	0.120825	127.74	126	74	68.57	128.57	52.7	80.3	193.7	47.2	2.3	223.8	1.24266e+06	1.89335e+06	4.56401e+06	1.11225e+06	53394.5	5.27516e+06
High	None	Q9ERE2	Keratin, type II cuticular Hb1 (Fragment) OS=Mus musculus GN=Krt81 PE=2 SV=1	0	12.389	2	2	39	0	390	43.7	5.2	256		2													0	0	1.153	0.21	0.869449	56.83	90.5	109.5	39.42	26.28	142.4	67.7	86.1	126.3	104.2	73.3	9.07858e+07	4.31557e+07	5.48935e+07	8.05401e+07	6.64691e+07	4.67535e+07
High	Master Protein Candidate	Q8JZZ7	Latrophilin-2 (Fragment) OS=Mus musculus GN=Lphn2 PE=1 SV=2	0.003	5.487	3	2	3	2	891	99.4	6.86	23		2													0	0	0.682	-0.55	0.102889	100.63	119.8	80.2	48.95	46.29	210.3	89.5	104.2	69.8	33.1	93	2.23314e+07	9.49979e+06	1.1068e+07	7.41024e+06	3.51282e+06	9.87876e+06
High	None	P35951	Low-density lipoprotein receptor OS=Mus musculus GN=Ldlr PE=1 SV=1	0	50.417	11	6	7	6	864	95.1	5.07	223		6													0	0	0.913	-0.13	0.398333	75.37	106.7	93.3	39.69	69.39	62	134	145.3	117.2	17.3	124.3	7.9278e+06	1.71239e+07	1.85674e+07	1.49789e+07	2.207e+06	1.58884e+07
High	Master Protein Candidate Rejected	P11591	Major urinary protein 5 OS=Mus musculus GN=Mup5 PE=2 SV=1	0	24.703	12	3	60	0	180	21	4.92	1348		3													0	0
High	Master Protein Candidate Rejected	P04938	Major urinary proteins 11 and 8 (Fragment) OS=Mus musculus GN=Mup8 PE=1 SV=1	0	670.671	92	20	1480	0	151	17.5	4.91	37796		20													0	0
High	None	Q91ZV0	Melanoma inhibitory activity protein 2 OS=Mus musculus GN=Mia2 PE=2 SV=2	0	34.652	15	5	16	5	517	57.7	4.12	274		5													0	0	0.905	-0.14	0.415967	67.98	109.8	90.2	43.99	20.21	110.2	140.2	52.7	90.5	121.8	84.5	4.9178e+06	6.25622e+06	2.35271e+06	4.03793e+06	5.43312e+06	3.77188e+06
High	Master Protein Candidate	O35604	Niemann-Pick C1 protein OS=Mus musculus GN=Npc1 PE=1 SV=1	0	26.151	3	3	7	3	1278	142.8	5.81	102		3													0	0	1.2	0.26	0.953012	44.81	96.9	103.1	22.44	22.39	105.4	93.8	66.6	94.3	140	99.8	1.09397e+07	9.7368e+06	6.91875e+06	9.79284e+06	1.4535e+07	1.03626e+07
High	None	Q9Z2G9	Oxidoreductase HTATIP2 OS=Mus musculus GN=Htatip2 PE=1 SV=2	0	102.826	47	11	108	11	242	26.8	8.59	2227		11													0	0	0.981	-0.03	0.608987	49.45	110.6	89.4	38.6	57.1	97.9	140.8	63.3	79.2	163.4	55.5	5.23924e+07	7.53789e+07	3.38669e+07	4.23844e+07	8.7489e+07	2.97025e+07
High	None	Q3B7Z2	Oxysterol-binding protein 1 OS=Mus musculus GN=Osbp PE=1 SV=2	0	83.097	17	9	40	9	751	84.6	7.2	738		9													0	0	1.264	0.34	0.709135	39.01	83.6	116.4	21.42	13.14	77	107.1	73.7	107	104	131.3	2.25633e+07	3.13905e+07	2.16013e+07	3.13848e+07	3.04805e+07	3.85087e+07
High	None	Q91XR9	Phospholipid hydroperoxide glutathione peroxidase, nuclear OS=Mus musculus GN=Gpx4 PE=2 SV=3	0	54.866	21	5	58	5	253	29.2	10.2	1224		5													0	0	1.316	0.4	0.442539	32.37	82.6	117.4	12.01	11.14	70.2	87.9	86.3	103.8	129.3	122.6	5.68175e+07	7.11341e+07	6.98522e+07	8.40422e+07	1.04669e+08	9.92823e+07
High	Master Protein	Q9QXS1	Plectin OS=Mus musculus GN=Plec PE=1 SV=2	0	410.685	18	68	200	1	4691	533.9	5.96	2951		68													0	1	3.069	1.62	0.0250236	122.14	63.5	136.5	30.03	100.79	25.8	42.3	48.2	347.1	90.9	45.8	599064	982370	1.12142e+06	8.07007e+06	2.11257e+06	1.06441e+06
High	Master Protein Candidate	P49722	Proteasome subunit alpha type-2 OS=Mus musculus GN=Psma2 PE=1 SV=2	0	189.428	62	11	367	11	234	25.9	8.32	10489		11													0	0	1.037	0.05	0.872498	31.96	91.5	108.5	31.44	6.62	90.2	120.3	63	102.7	107	116.7	2.39178e+08	3.18901e+08	1.67007e+08	2.72091e+08	2.83682e+08	3.09377e+08
High	Master Protein	Q8WUR0	Protein C19orf12 homolog [OS=Mus musculus]	0	59.767	27	6	91	6	141	15.1	7.18	199	82.01	3	5	other metabolic processes;stress response;other biological processes	other membranes;cytosol;mitochondrion;ER/Golgi			[GO:0005739]; GO:0043231; GO:0005737; GO:0043227; GO:0043229; GO:0110165; GO:0005622; GO:0043226; GO:0005575 [GO:0005783]; GO:0043231; GO:0005737; GO:0012505; GO:0043227; GO:0043229; GO:0110165; GO:0005622; GO:0043226; GO:0005575 [GO:0005829]; GO:0110165; GO:0005737; GO:0005575; GO:0005622 [GO:0006914]; GO:0044248; GO:0061919; GO:0009056; GO:0044237; GO:0009987; GO:0008152; GO:0008150 [GO:0006915…							0	0	1.283	0.36	0.671298	37.94	111.4	88.6	62.33	77.19	124.4	131.5	26.5	98.9	190.8	27.9	3.11135e+07	3.28899e+07	6.6297e+06	2.47264e+07	4.77231e+07	6.96686e+06
High	Master Protein Candidate	Q91WM6	Protein FAM176A OS=Mus musculus GN=Fam176a PE=2 SV=1	0	17.462	10	2	26	2	156	17.8	6.55	581		2													0	0	1.457	0.54	0.408632	80.99	52	148	83.55	10.78	47.7	130.8	23.5	117	135.9	145	8.30213e+06	2.27518e+07	4.08976e+06	2.03525e+07	2.36467e+07	2.523e+07
High	None	Q3TLH4	Protein PRRC2C OS=Mus musculus GN=Prrc2c PE=1 SV=2	0	40.237	4	7	14	7	2828	308.7	8.97	167		7													0	0	0.798	-0.33	0.342595	58.11	109.6	90.4	49.76	10.72	48.7	150.6	110.2	108.8	90.9	90.8	794406	2.45818e+06	1.79913e+06	1.7764e+06	1.4834e+06	1.4826e+06
High	None	Q9JKF1	Ras GTPase-activating-like protein IQGAP1 OS=Mus musculus GN=Iqgap1 PE=1 SV=1	0	261.953	22	28	139	24	1657	188.6	6.48	1984		28													0	0	2.852	1.51	0.000642693	58.66	34	166	36.11	21.44	47	35.1	22	171.2	197.4	127.3	1.28343e+07	9.58206e+06	5.99738e+06	4.67097e+07	5.38593e+07	3.47237e+07
High	None	P56371	Ras-related protein Rab-4A OS=Mus musculus GN=Rab4a PE=1 SV=1	0	25.048	16	3	21	2	213	23.9	6.07	398		3													0	0	0.966	-0.05	0.540929	64.7	93.1	106.9	51.64	53.77	77.8	37.1	117	79.9	198.7	89.4	2.8052e+06	1.33871e+06	4.21685e+06	2.88163e+06	7.16032e+06	3.22394e+06
High	None	P06800	Receptor-type tyrosine-protein phosphatase C OS=Mus musculus GN=Ptprc PE=1 SV=3	0	25.021	3	3	6	3	1291	144.5	5.94	79		3													0	0	2.538	1.34	0.0790941	21.3	52.9	147.1	6.33	13.45	50.7	56	57.2	122.8	155.8	157.5	736006	812957	830282	1.7825e+06	2.26134e+06	2.28592e+06
High	None	Q64487	Receptor-type tyrosine-protein phosphatase delta OS=Mus musculus GN=Ptprd PE=2 SV=2	0	19.321	2	2	3	2	1894	212.1	6.64	45		2													0	0	0.742	-0.43	0.202394	49.52	115.4	84.6	53.37	8.38	125.9	163	46.3	79.7	92.3	92.7	3.62375e+06	4.69227e+06	1.33247e+06	2.29464e+06	2.65724e+06	2.66915e+06
High	None	B2RY56	RNA-binding protein 25 OS=Mus musculus GN=Rbm25 PE=1 SV=1	0	46.633	9	6	18	6	841	99.9	6.4	284		6													0	0	1.065	0.09	0.821893	33.14	93.9	106.1	19.92	30.24	90	86.3	122.4	130.2	69.5	101.6	8.92887e+06	8.56038e+06	1.21361e+07	1.29066e+07	6.8876e+06	1.008e+07
High	None	Q9CWZ3	RNA-binding protein 8A OS=Mus musculus GN=Rbm8a PE=1 SV=3	0	39.821	17	2	18	2	174	19.9	6.16	545		2													0	0	1.135	0.18	0.906169	58.35	89.8	110.2	48.04	27.93	79.1	58.2	144.7	97	82	139.1	1.51896e+07	1.11696e+07	2.77875e+07	1.86264e+07	1.57483e+07	2.67178e+07
High	None	Q9WVB0	RNA-binding protein with multiple splicing OS=Mus musculus GN=Rbpms PE=2 SV=1	0	60.977	26	5	42	4	197	21.7	8.09	1063		5													0	0	1.275	0.35	0.622638	47.37	95.3	104.7	17.33	17.88	101.5	101.8	73.9	86.7	124.6	111.5	5.20044e+07	5.21696e+07	3.7878e+07	4.44333e+07	6.38475e+07	5.71229e+07
High	None	Q60710	SAM domain and HD domain-containing protein 1 OS=Mus musculus GN=Samhd1 PE=1 SV=2	0	192.759	33	14	73	14	627	72.6	7.96	1611		14													0	0	1.935	0.95	0.0402508	47.2	70.9	129.1	31.68	26.14	65.7	91.9	48.7	104.2	119.6	169.8	2.80805e+07	3.92719e+07	2.07917e+07	4.45315e+07	5.1094e+07	7.25524e+07
High	None	Q64518	Sarcoplasmic/endoplasmic reticulum calcium ATPase 3 OS=Mus musculus GN=Atp2a3 PE=2 SV=3	0	26.892	4	4	23	4	1038	113.6	5.85	156		4													0	0	1.028	0.04	0.593323	42.97	101.1	98.9	8.17	25.14	100.7	85.8	96.6	86.5	94.5	135.9	1.79276e+07	1.52684e+07	1.71885e+07	1.53864e+07	1.68113e+07	2.41901e+07
High	None	Q9DA97	Septin-14 OS=Mus musculus GN=Sept14 PE=2 SV=2	0.004	4.66	2	1	21	0	420	48.8	7.9	164		1													0	0	0.899	-0.15	0.632923	21.76	97.4	102.6	12.56	16.04	99.7	92.6	117.8	105.1	106	78.7	7.91828e+07	7.35574e+07	9.35488e+07	8.34585e+07	8.41306e+07	6.24974e+07
High	None	O35326	Serine/arginine-rich splicing factor 5 OS=Mus musculus GN=Srsf5 PE=1 SV=1	0	34.172	17	4	19	3	270	30.9	11.37	333		4													0	0	0.987	-0.02	0.655976	59.47	107.2	92.8	20.25	9.52	115.4	79.2	115.7	86.2	99.8	103.7	9.05576e+06	6.22105e+06	9.08052e+06	6.76632e+06	7.83494e+06	8.14173e+06
High	Master Protein Candidate	Q60676	Serine/threonine-protein phosphatase 5 OS=Mus musculus GN=Ppp5c PE=2 SV=2	0	80.53	21	8	37	8	499	56.8	6.2	863		8													0	0	1.187	0.25	0.997001	43.79	87.4	112.6	0.79	5.08	88.8	88.4	87.4	113.9	116.2	105.4	1.33784e+07	1.33211e+07	1.31755e+07	1.71617e+07	1.75132e+07	1.58851e+07
High	None	O35423	Serine--pyruvate aminotransferase, mitochondrial OS=Mus musculus GN=Agxt PE=1 SV=2	0	171.09	32	12	293	12	413	45.8	8.34	8482		12													0	0	0.651	-0.62	0.132496	38.05	119.6	80.4	20.51	5.23	143.8	121.9	94.6	82.7	75.1	81.9	4.19135e+08	3.55217e+08	2.75825e+08	2.41141e+08	2.1889e+08	2.38577e+08
High	Master Protein	P55194	SH3 domain-binding protein 1 OS=Mus musculus GN=Sh3bp1 PE=1 SV=2	0.01	3.493	2	1	26	1	601	65.2	5.68	21		1													0	0	3.029	1.6	0.00043962	44.96	49.6	150.4	25.03	33.33	62.4	50.3	37.4	198.7	98.8	152.4	2.07456e+07	1.67273e+07	1.2422e+07	6.60199e+07	3.2828e+07	5.06591e+07
High	None	P38647	Stress-70 protein, mitochondrial OS=Mus musculus GN=Hspa9 PE=1 SV=2	0	1020.91	67	46	2520	46	679	73.5	6.21	68124		46													0	0	0.907	-0.14	0.748816	57.31	109.4	90.6	7.99	19.68	107.5	92.8	106.3	120	85.4	88	9.498e+08	8.20057e+08	9.39544e+08	1.06035e+09	7.55165e+08	7.77642e+08
High	None	Q921T2	Torsin-1A-interacting protein 1 OS=Mus musculus GN=Tor1aip1 PE=1 SV=2	0	28.866	13	5	16	4	520	58.4	6.93	72		5													0	0	1.208	0.27	0.900631	47.52	74.6	125.4	46.48	7.2	68.7	58.5	132.8	120.3	115.4	104.3	7.21453e+06	6.14603e+06	1.39499e+07	1.26326e+07	1.21272e+07	1.09608e+07
High	Master Protein Candidate	P17751	Triosephosphate isomerase OS=Mus musculus GN=Tpi1 PE=1 SV=4	0	382.327	64	17	1171	17	299	32.2	5.74	33728		17													0	0	1.23	0.3	0.440763	43.67	88.6	111.4	2.22	20.42	86.5	89.8	90.1	87.7	112.8	133.1	1.57383e+09	1.63309e+09	1.63828e+09	1.5961e+09	2.05204e+09	2.42087e+09
High	None	P39688	Tyrosine-protein kinase Fyn OS=Mus musculus GN=Fyn PE=1 SV=3	0.003	4.985	3	2	21	0	537	60.6	6.8	154		2													0	0	0.963	-0.05	0.91663	35.34	112.4	87.6	20.34	11.61	122.2	81.4	113.6	88.5	87.5	106.9	1.32958e+09	8.85666e+08	1.23591e+09	9.62909e+08	9.51899e+08	1.16355e+09
High	Master Protein	Q8R1S0	Ubiquinone biosynthesis monooxygenase COQ6 OS=Mus musculus GN=Coq6 PE=2 SV=2	0	158.059	26	10	80	1	469	50.7	7.05	1667		10													0	0	1.306	0.39	0.614602	75.06	38	162	117.63	56.66	30.8	163.9	14.4	55.9	131.4	203.5	1.39859e+07	7.44478e+07	6.5443e+06	25392569	5.96914e+07	9.24415e+07
High	None	O08759	Ubiquitin-protein ligase E3A OS=Mus musculus GN=Ube3a PE=2 SV=1	0	21.905	5	4	9	4	885	101.1	5.07	117		4													0	0	1.817	0.86	0.315814	99.44	52.2	147.8	37.37	53.29	40	83.1	53.8	60.9	152.3	209.9	1.31384e+06	2.7327e+06	1.76898e+06	2.00162e+06	5.00583e+06	6.90081e+06
High	Master Protein	Q5EBG8	Uncharacterized protein C1orf50 homolog [OS=Mus musculus]	0	118.383	53	6	215	6	199	21.8	5.53	2778	422.11	4	6			other molecular function		[GO:0042802]; GO:0005515; GO:0005488; GO:0003674							0	0	1.177	0.24	0.809773	55.99	90.6	109.4	25.81	18.84	91.6	118.5	70.3	84.7	110.7	124.1	5.42738e+07	7.01761e+07	4.16593e+07	5.01521e+07	6.55745e+07	7.35298e+07
High	Master Protein	Q7TT23	Uncharacterized protein C20orf194 homolog [OS=Mus musculus]	0.001	7.102	1	1	4	1	1179	132.1	6.43	13	2.43	1	1												0	0	1.179	0.24	0.982175	49.95	91.8	108.2	51.02	19.44		193.5	90.9		136.1	179.5		510803	239940		359469	474027
High	Master Protein	Q9D727	Uncharacterized protein C6orf226 homolog [OS=Mus musculus]	0	13.089	20	3	16	3	114	12	6.29	27	8.78	1	3												0	0	1.367	0.45	0.768365	61.56	85.7	114.3	45.77	48.85	66.1	85.6	155.1	135	43.9	114.3	816809	1.05888e+06	1.91813e+06	1.66944e+06	543111	1.41327e+06
High	Master Protein	Q6PIU9	Uncharacterized protein FLJ45252 homolog [OS=Mus musculus]	0	58.389	23	5	27	5	354	37.7	5.07	118	29.09	4	5				Pf15282								0	0	1.275	0.35	0.650781	73.07	73.4	126.6	70.73	48.9	50.4	67.4	179.3	116.4	45.7	140.8	1.86423e+07	2.49418e+07	6.63482e+07	4.30585e+07	1.69238e+07	5.21168e+07
High	Master Protein	Q9CRC3	UPF0235 protein C15orf40 homolog [OS=Mus musculus]	0	9.325	10	1	12	1	126	13.2	9.16	62	16.96	1	1		other cell component			[GO:0005737]; GO:0110165; GO:0005622; GO:0005575							0	0	1.073	0.1	0.870861	21.74	92.4	107.6	21.89	24.12	82	86.7	120.8	79.9	101	129.6	4.18002e+07	4.42031e+07	6.15347e+07	40710360	5.14448e+07	6.60476e+07
High	Master Protein	Q91WD4	UPF0415 protein C7orf25 homolog [OS=Mus musculus]	0.002	6.542	2	1	2	1	421	46.5	6.81	19	3.09	1	1				Pf07000, Pf18474								0	0	1.015	0.02	0.63127	30.43	95.2	104.8	39.74	36.46	104.3	136.7	57.9	127.6	114.8	58.8	2.91257e+06	3.81718e+06	1.6171e+06	3.56241e+06	3.20605e+06	1.64112e+06
High	Master Protein	Q9D7E4	UPF0449 protein C19orf25 homolog [OS=Mus musculus]	0	14.078	29	2	15	2	109	12.1	5.25	45	21.58	1	2				Pf15136								0	0	1.097	0.13	0.870422	41.55	92.7	107.3	17.84	35.08	85.3	119.4	93.9	61.9	130.9	108.6	1.45417e+06	2.03603e+06	1.60054e+06	1.05485e+06	2.23251e+06	1.8523e+06
High	Master Protein	Q8VE95	UPF0598 protein C8orf82 homolog [OS=Mus musculus]	0	33.503	21	4	50	4	218	24.3	8.7	540	46.88	4	4				Pf14956								0	0	0.953	-0.07	0.494716	33.79	118.2	81.8	9.01	27.07	100	111.8	119.8	117.3	73.6	77.4	4.56525e+06	5.10299e+06	5.46856e+06	5.35478e+06	3.36053e+06	3.53179e+06
High	Master Protein	Q8BR90	UPF0600 protein C5orf51 homolog [OS=Mus musculus]	0	17.335	8	2	6	2	294	33.5	5.19		2.27		2		cytosol;nucleus			[GO:0005654]; GO:0110165; GO:0031981; GO:0005575; GO:0043233; GO:0070013; GO:0005634; GO:0031974; GO:0043226; GO:0043229; GO:0043231; GO:0005622; GO:0043227 [GO:0005829]; GO:0110165; GO:0005737; GO:0005575; GO:0005622							0	0	1.294	0.37	0.677433	61.26	94.9	105.1	28.12	35.88	97.4	115.5	64.3	69	107.8	146.2	7.30439e+06	8.6647e+06	4.82138e+06	5173594	8.08476e+06	1.09683e+07
High	Master Protein	Q9D1K7	UPF0687 protein C20orf27 homolog [OS=Mus musculus]	0	38.561	19	2	10	2	174	19.5	6.68	21	12.39	1	2				Pf15006								0	0	2.647	1.4	0.0541827	63.89	55.8	144.2	31.52	37.06	43.1	77.5	51	131.8	200.4	96.3	1.36776e+06	2.46092e+06	1.61989e+06	4.18504e+06	6.36576e+06	3.05884e+06
High	Master Protein	Q5BN45	UPF0691 protein C9orf116 homolog [OS=Mus musculus]	0.007	3.998	5	1	3	1	167	18.8	6.64	46	0	1	1	stress response;developmental processes;other biological processes	nucleus			[GO:0005634]; GO:0043231; GO:0043227; GO:0043229; GO:0043226; GO:0005622; GO:0110165; GO:0005575 [GO:0006974]; GO:0033554; GO:0006950; GO:0051716; GO:0050896; GO:0009987; GO:0008150 [GO:0007368]; GO:0009855; GO:0009799; GO:0007389; GO:0032501; GO:0007275; GO:0008150; GO:0048856; GO:0032502 [GO:0010468]; GO:0060255; GO:0019222; GO:0050789; GO:0065007; GO:0008150 [GO:0071494]; GO:0010225; GO:003464…							0	0	1.751	0.81	0.184203	21.16	71.7	128.3	34.16	9.1	68.5	61.2	112.2	128.2	122.6	107.2	6.22256e+06	5.56139e+06	1.01867e+07	1.16452e+07	1.11282e+07	9.73817e+06
High	None	Q8VD62	UPF0696 protein C11orf68 homolog OS=Mus musculus GN=Bles03 PE=2 SV=1	0	39.976	13	3	19	3	251	27.5	5.47	325		3													0	0	1.658	0.73	0.176561	60.94	70.5	129.5	44.76	40.18	78.6	102.8	38	144.2	167	69.5	1.49877e+07	1.96127e+07	7.25227e+06	2.75033e+07	3.18547e+07	1.32604e+07
High	Master Protein	Q5YD48	APOBEC1 complementation factor [OS=Mus musculus]	0	437.387	48	27	824	26	595	65.6	8.59	5222	1039.65	24	27	RNA metabolism OR transcription;other metabolic processes;developmental processes;other biological processes	ER/Golgi;nucleus;other cell component	nucleic acid binding activity	Pf14709	[GO:0000792]; GO:0000785; GO:0110165; GO:0005694; GO:0005575; GO:0043232; GO:0043228; GO:0043229; GO:0005622; GO:0043226 [GO:0003723]; GO:0003676; GO:0097159; GO:1901363; GO:0005488; GO:0003674 [GO:0003727]; GO:0003723; GO:0003676; GO:0097159; GO:1901363; GO:0005488; GO:0003674 [GO:0003729]; GO:0003723; GO:0003676; GO:0097159; GO:1901363; GO:0005488; GO:0003674 [GO:0005634]; GO:0043231; GO:004322…	69865	ENSMUSG00000052595	A1cf	E9QJS8; mmu:69865; Q5FW55; Q5YD47; Q5YD48	Formation of the Editosome		2	1	0.959	-0.06	0.877101	44.66	108	92	8.42	23.7	104	110.2	93.1	88.5	123.8	80.3	1.57004e+08	1.66361e+08	1.40636e+08	1.33643e+08	1.86955e+08	1.2127e+08
High	None	Q6GQT1	Alpha-2-macroglobulin-P [OS=Mus musculus]	0.003	4.942	1	1	70	1	1474	164.2	6.61	420	77.93	1	1	other biological processes	non-structural extracellular	signal transduction activity or receptor binding;enzyme regulator activity;other molecular function	Pf00207, Pf01835, Pf07677, Pf07678, Pf07703, Pf17789, Pf17791	[GO:0001869]; GO:0001868; GO:0045824; GO:0045916; GO:0030449; GO:0045088; GO:0002832; GO:0031348; GO:0032102; GO:0050777; GO:0002698; GO:0002921; GO:0002697; GO:0002920; GO:0002831; GO:0031347; GO:0032101; GO:0050776; GO:0048585; GO:0002683; GO:0002682; GO:0048583; GO:0080134; GO:0048519; GO:0050789; GO:0065007; GO:0008150 [GO:0002020]; GO:0019899; GO:0005515; GO:0005488; GO:0003674 [GO:0004866];…	232345	ENSMUSG00000030111	A2m	E9QMQ7; mmu:232345; Q6GQT1; Q811S0	Platelet degranulation ; Degradation of the extracellular matrix; Intrinsic Pathway of Fibrin Clot Formation; HDL assembly		4	0	3.382	1.76	1.15397e-05	41.19	45.6	154.4	29.9	45.15	54.9	54.1	30.4	182.8	203.4	74.4	1.09817e+08	1.08052e+08	6.08458e+07	365452755	4.06465e+08	1.48626e+08
High	Master Protein	Q9D2R0	Acetoacetyl-CoA synthetase [OS=Mus musculus]	0	156.605	23	16	291	16	672	75.2	6.71	1110	270.06	13	16	other metabolic processes;stress response;developmental processes;other biological processes	cytosol	other molecular function	Pf00501, Pf16177	[GO:0001889]; GO:0048732; GO:0061008; GO:0048513; GO:0048731; GO:0048856; GO:0007275; GO:0032502; GO:0032501; GO:0008150 [GO:0005524]; GO:0032559; GO:0035639; GO:0030554; GO:0032555; GO:0043168; GO:1901265; GO:0017076; GO:0032553; GO:0043167; GO:0097159; GO:1901363; GO:0000166; GO:0097367; GO:0005488; GO:0036094; GO:0003674 [GO:0005829]; GO:0110165; GO:0005737; GO:0005575; GO:0005622 [GO:0006631]…	78894	ENSMUSG00000029482	Aacs	A1IG47; mmu:78894; Q3TCL8; Q3UD39; Q9D2R0	Synthesis of Ketone Bodies		1	0	0.745	-0.42	0.230098	48.24	113.8	86.2	14.35	18.4	102.6	133	107.2	72.7	103.3	81.2	7.3652e+07	9.54999e+07	7.6985e+07	5.22366e+07	7.41765e+07	5.83006e+07
High	Master Protein	Q99PG0	Arylacetamide deacetylase [OS=Mus musculus]	0	314.723	44	17	834	17	398	45.2	7.49	9051	1594.9	17	17	other biological processes	other membranes;ER/Golgi	other molecular function	Pf07859	[GO:0004806]; GO:0016298; GO:0052689; GO:0016788; GO:0016787; GO:0003824; GO:0003674 [GO:0005789]; GO:0031090; GO:0042175; GO:0098827; GO:0016020; GO:0043227; GO:0012505; GO:0031984; GO:0005783; GO:0110165; GO:0043226; GO:0043229; GO:0043231; GO:0005737; GO:0005575; GO:0005622 [GO:0010898]; GO:0010896; GO:0031331; GO:0050996; GO:0090208; GO:0031329; GO:0050994; GO:0090207; GO:0009896; GO:0031325;…	67758	ENSMUSG00000027761	Aadac	mmu:67758; Q8VCF2; Q99PG0	Phase I - Functionalization of compounds		1	0	0.825	-0.28	0.510664	29.66	107.5	92.5	3.17	15.11	101.9	105.1	108.6	83.1	90.5	110.7	2.37984e+08	2.45464e+08	2.53532e+08	1.93882e+08	2.11311e+08	2.58491e+08
High	Master Protein	Q9WVM8	Kynurenine/alpha-aminoadipate aminotransferase, mitochondrial [OS=Mus musculus]	0	282.849	43	15	719	15	425	47.6	8.25	5140	1025.89	14	15	other metabolic processes		other molecular function		[GO:0006103]; GO:0043648; GO:0019752; GO:0043436; GO:0006082; GO:0044237; GO:0044281; GO:0071704; GO:0008152; GO:0009987; GO:0008150 [GO:0006536]; GO:0009064; GO:0043648; GO:1901605; GO:0019752; GO:0006520; GO:0043436; GO:0044238; GO:1901564; GO:0006082; GO:0008152; GO:0006807; GO:0071704; GO:0044237; GO:0044281; GO:0008150; GO:0009987 [GO:0008483]; GO:0016769; GO:0016740; GO:0003824; GO:0003674 …	23923	ENSMUSG00000057228	Aadat	mmu:23923; Q9WVM8	Lysine catabolism; Tryptophan catabolism	Tryptophan metabolism	3	0	0.957	-0.06	0.879649	39.26	106	94	6.64	8.13	101.7	102.5	114.3	102.4	91	88	2.04229e+08	2.05885e+08	2.29545e+08	2.05638e+08	1.82744e+08	1.76578e+08
High	Master Protein	Q3UHJ0	AP2-associated protein kinase 1 [OS=Mus musculus]	0.005	4.522	1	1	5	1	959	103.3	6.7	0	2.36	1	1	protein metabolism;other metabolic processes;transport;other biological processes	plasma membrane;other membranes;other cell component	signal transduction activity or receptor binding;kinase activity;other molecular function	Pf00069	[GO:0004674]; GO:0004672; GO:0016301; GO:0016773; GO:0140096; GO:0006468; GO:0016772; GO:0016310; GO:0003824; GO:0018215; GO:0006464; GO:0016740; GO:0006796; GO:0003674; GO:0036211; GO:0044267; GO:0006793; GO:0019538; GO:0043412; GO:0044260; GO:0044237; GO:0043170; GO:0044238; GO:1901564; GO:0008152; GO:0009987; GO:0071704; GO:0006807; GO:0008150 [GO:0005112]; GO:0005102; GO:0005515; GO:0005488; …	269774	ENSMUSG00000057230	Aak1	B2RUJ0; mmu:269774; Q3TY53; Q3UHJ0; Q6ZPZ6; Q80XP6	Cargo recognition for clathrin-mediated endocytosis		2	0	2.136	1.1	0.215829	15.11	67.8	132.2	15.69	11.8	65	81.2		140.2	171.9	141.8	317951	397280		685773	840679	693468
High	Master Protein	Q8R0P4	Mth938 domain-containing protein [OS=Mus musculus]	0	18.024	25	3	7	3	122	13.2	7.99	35	6.78	1	3	other biological processes	other cell component		Pf04430	[GO:0005737]; GO:0110165; GO:0005622; GO:0005575 [GO:0043066]; GO:0042981; GO:0043069; GO:0043067; GO:0060548; GO:0010941; GO:0048523; GO:0050794; GO:0048519; GO:0050789; GO:0065007; GO:0008150 [GO:0045600]; GO:0045597; GO:0045598; GO:0045595; GO:0048522; GO:0051094; GO:0050793; GO:0050794; GO:0048518; GO:0050789; GO:0065007; GO:0008150 [GO:0045944]; GO:0006357; GO:0045893; GO:0006355; GO:1903508…	66273	ENSMUSG00000035642	Aamdc	mmu:66273; Q8BH71; Q8R0P4			0	0	1.497	0.58	0.557876	30.26	82.1	117.9	14.11	25.69	86.3	77.1	64.9	100.8	110.7	160.2	4.09712e+06	3.66107e+06	3.08112e+06	4.78472e+06	5.25297e+06	7.60434e+06
High	Master Protein	Q8BGQ7	Alanine--tRNA ligase, cytoplasmic [OS=Mus musculus]	0	727.229	45	39	1198	39	968	106.8	5.67	12084	1684.41	36	37	protein metabolism;RNA metabolism OR transcription;other metabolic processes;developmental processes;other biological processes	mitochondrion;other cell component	nucleic acid binding activity;other molecular function	Pf01411, Pf02272, Pf07973	[GO:0000049]; GO:0003723; GO:0003676; GO:0097159; GO:1901363; GO:0005488; GO:0003674 [GO:0002161]; GO:0052689; GO:0140101; GO:0106074; GO:0016788; GO:0140098; GO:0006399; GO:0006450; GO:0016787; GO:0003824; GO:0034660; GO:0065008; GO:0003674; GO:0016070; GO:0065007; GO:0090304; GO:0008150; GO:0006139; GO:0043170; GO:0006725; GO:0034641; GO:0044238; GO:0046483; GO:1901360; GO:0071704; GO:0044237; …	234734	ENSMUSG00000031960	Aars1	mmu:234734; Q8BGQ7; Q8BXR0			0	0	1.116	0.16	0.701316	57.42	100.9	99.1	4.76	19.25	95	104.3	98.2	84	96.4	122.1	1.40035e+08	1.53724e+08	1.44765e+08	1.23933e+08	1.42197e+08	1.80078e+08
High	Master Protein	Q14CH7	Alanine--tRNA ligase, mitochondrial [OS=Mus musculus]	0	16.981	4	3	15	3	980	106.7	6.18	50	10.79	2	3	protein metabolism;RNA metabolism OR transcription;other metabolic processes		nucleic acid binding activity;other molecular function	Pf01411, Pf07973	[GO:0000049]; GO:0003723; GO:0003676; GO:0097159; GO:1901363; GO:0005488; GO:0003674 [GO:0002161]; GO:0052689; GO:0140101; GO:0106074; GO:0016788; GO:0140098; GO:0006399; GO:0006450; GO:0016787; GO:0003824; GO:0034660; GO:0065008; GO:0003674; GO:0016070; GO:0065007; GO:0090304; GO:0008150; GO:0006139; GO:0043170; GO:0006725; GO:0034641; GO:0044238; GO:0046483; GO:1901360; GO:0071704; GO:0044237; …	224805	ENSMUSG00000023938	Aars2	mmu:224805; Q14CH7; Q68FH3; Q69ZM9			0	0	1.501	0.59	0.59937	39.7	80	120	17.02	12.43	94.2	66.7	81.4	103.2	132.4	122.1	2.51094e+06	1.77849e+06	2.169e+06	2.75054e+06	3.5295e+06	3.2562e+06
High	Master Protein	Q3THG9	Alanyl-tRNA editing protein Aarsd1 [OS=Mus musculus]	0	137.621	39	11	91	11	412	44.9	6.42	999	155.07	7	11	protein metabolism;RNA metabolism OR transcription;other metabolic processes;other biological processes	other cell component	nucleic acid binding activity;other molecular function	Pf07973	[GO:0002161]; GO:0052689; GO:0140101; GO:0106074; GO:0016788; GO:0140098; GO:0006399; GO:0006450; GO:0016787; GO:0003824; GO:0034660; GO:0065008; GO:0003674; GO:0016070; GO:0065007; GO:0090304; GO:0008150; GO:0006139; GO:0043170; GO:0006725; GO:0034641; GO:0044238; GO:0046483; GO:1901360; GO:0071704; GO:0044237; GO:0006807; GO:0008152; GO:0009987 [GO:0002196]; GO:0002161; GO:0052689; GO:0140101; …	69684	ENSMUSG00000075528	Aarsd1	mmu:69684; Q3THG9; Q3UWH8; Q8BVJ6; Q99JS9			0	0	1.182	0.24	0.943426	56.35	68.1	131.9	23.69	58.83	91	83.2	56.3	161.3	168.6	39.6	1.27853e+07	1.16885e+07	7.91043e+06	2.26584e+07	2.36807e+07	5.56295e+06
High	Master Protein	Q9CQF6	L-aminoadipate-semialdehyde dehydrogenase-phosphopantetheinyl transferase [OS=Mus musculus]	0.003	4.812	3	1	12	1	309	35.7	7.14	59	14.36	1	1	other metabolic processes	cytosol	other molecular function	Pf01648	[GO:0000287]; GO:0046872; GO:0043169; GO:0043167; GO:0005488; GO:0003674 [GO:0005829]; GO:0110165; GO:0005737; GO:0005575; GO:0005622 [GO:0008897]; GO:0016780; GO:0016772; GO:0016740; GO:0003824; GO:0003674 [GO:0019878]; GO:0009085; GO:0006553; GO:0008652; GO:0009067; GO:0009066; GO:0006520; GO:0046394; GO:1901566; GO:1901607; GO:1901605; GO:0019752; GO:0044238; GO:1901564; GO:0016053; GO:1901576…	67618	ENSMUSG00000025894	Aasdhppt	mmu:67618; Q5U5W8; Q9CQF6; Q9CU40; Q9D827	Vitamin B5 (pantothenate) metabolism		1	0	0.87	-0.2	0.376378	23.79	111.4	88.6	16.8	14.54	114	122.1	87.5	79.5	90.6	106.2	6.38005e+06	6.82921e+06	4.89261e+06	4450180	5.07102e+06	5.9424e+06
High	Master Protein	Q99K67	Alpha-aminoadipic semialdehyde synthase, mitochondrial [OS=Mus musculus]	0	1294.29	71	58	3080	58	926	102.9	6.87	28692	4125.39	56	53	other metabolic processes	mitochondrion;other cell component	other molecular function	Pf03435, Pf16653	[GO:0004753]; GO:0016646; GO:0016645; GO:0016491; GO:0003824; GO:0003674 [GO:0005737]; GO:0110165; GO:0005622; GO:0005575 [GO:0005739]; GO:0043231; GO:0005737; GO:0043227; GO:0043229; GO:0110165; GO:0005622; GO:0043226; GO:0005575 [GO:0006091]; GO:0044237; GO:0008152; GO:0009987; GO:0008150 [GO:0019477]; GO:0006554; GO:0046440; GO:0006553; GO:0009063; GO:0009068; GO:0009066; GO:0006520; GO:004639…	30956	ENSMUSG00000029695	Aass	mmu:30956; Q99K67; Q9Z1I9	Lysine catabolism		1	0	0.753	-0.41	0.324215	56.48	98.9	101.1	17.05	18.17	94.6	93.9	125.1	96.7	77.5	112.2	4.59923e+08	4.56841e+08	6.08456e+08	4.70101e+08	3.77096e+08	5.45452e+08
High	Master Protein	P61922	4-aminobutyrate aminotransferase, mitochondrial [OS=Mus musculus]	0	648.22	69	28	2156	28	500	56.4	8.09	28566	3616.27	26	28	other metabolic processes;stress response;developmental processes;other biological processes	mitochondrion;other cell component	other molecular function	Pf00202	[GO:0001666]; GO:0006950; GO:0036293; GO:0050896; GO:0070482; GO:0008150; GO:0009628 [GO:0003867]; GO:0008483; GO:0016769; GO:0016740; GO:0003824; GO:0003674 [GO:0005759]; GO:0043233; GO:0070013; GO:0005739; GO:0031974; GO:0043226; GO:0043229; GO:0043231; GO:0005737; GO:0110165; GO:0005622; GO:0043227; GO:0005575 [GO:0007568]; GO:0032502; GO:0008150 [GO:0007620]; GO:0007618; GO:0044703; GO:001995…	268860	ENSMUSG00000057880	Abat	mmu:268860; P61922; Q8BZA3	Degradation of GABA	Alanine and aspartate metabolism	2	0	0.589	-0.76	0.0627597	54.3	127.5	72.5	33.99	16.28	149.3	133.7	73	71.6	96.4	76	4.89601e+08	4.38639e+08	2.39308e+08	2.34757e+08	3.16165e+08	2.49309e+08
High	Master Protein	P41233	Phospholipid-transporting ATPase ABCA1 [OS=Mus musculus]	0.005	4.325	1	2	4	2	2261	253.7	6.81	19	0	1	2	cell-cell signaling;cell organization and biogenesis;protein metabolism;other metabolic processes;stress response;transport;signal transduction;other biological processes	plasma membrane;other membranes;ER/Golgi;other cytoplasmic organelle;other cell component	signal transduction activity or receptor binding;transporter activity;other molecular function	Pf00005	[GO:0002790]; GO:0015833; GO:0046903; GO:0042886; GO:0071702; GO:0006810; GO:0071705; GO:0006820; GO:0051234; GO:0006811; GO:0051179; GO:0008150 [GO:0005102]; GO:0005515; GO:0005488; GO:0003674 [GO:0005319]; GO:0005215; GO:0006869; GO:0003674; GO:0071702; GO:0010876; GO:0006820; GO:0033036; GO:0006811; GO:0051179; GO:0006810; GO:0008150; GO:0051234 [GO:0005524]; GO:0032559; GO:0035639; GO:0030554…	11303	ENSMUSG00000015243	Abca1	B1AWZ8; mmu:11303; P41233	NR1H3 & NR1H2 regulate gene expression linked to cholesterol transport and efflux; HDL assembly	Statin Pathway; Nuclear receptors in lipid metabolism and toxicity; Cholesterol metabolism (includes both Bloch and Kandutsch-Russell pathways)	5	0	1.394	0.48	0.739975	12.39	44.5	155.5	65.89	47.66	30.4	35.3	93.3	91.7	225.8	123.5	152156	176690	466109	458296	1.12841e+06	617378
High	Master Protein	Q8K441	ATP-binding cassette sub-family A member 6 [OS=Mus musculus]	0	292.325	17	22	289	22	1624	183.2	6.93	1806	310.99	16	21	transport	plasma membrane;other membranes;ER/Golgi;nucleus;other cell component	transporter activity;other molecular function	Pf00005	[GO:0000139]; GO:0098588; GO:0098791; GO:0031090; GO:0031984; GO:0005794; GO:0016020; GO:0043227; GO:0110165; GO:0043229; GO:0043231; GO:0005737; GO:0012505; GO:0043226; GO:0005575; GO:0005622 [GO:0005319]; GO:0005215; GO:0006869; GO:0003674; GO:0071702; GO:0010876; GO:0006820; GO:0033036; GO:0006811; GO:0051179; GO:0006810; GO:0008150; GO:0051234 [GO:0005524]; GO:0032559; GO:0035639; GO:0030554;…	76184	ENSMUSG00000044749	Abca6	A2A6R3; mmu:76184; Q8BGH0; Q8BPT1; Q8K441	ABC transporters in lipid homeostasis		1	0	0.949	-0.08	0.768524	46.66	104	96	28.07	16.28	91.7	88.2	142.1	110.1	84.6	83.3	8.27491e+07	7.95647e+07	1.2815e+08	9.92944e+07	7.63088e+07	7.51767e+07
High	Master Protein	Q8K440	ATP-binding cassette sub-family A member 8-B [OS=Mus musculus]	0	57.581	5	6	20	6	1620	182.9	7.18	167	34.61	4	6	other metabolic processes;transport;other biological processes	plasma membrane;other membranes;ER/Golgi;other cell component	transporter activity;other molecular function	Pf00005	[GO:0005319]; GO:0005215; GO:0006869; GO:0003674; GO:0071702; GO:0010876; GO:0006820; GO:0033036; GO:0006811; GO:0051179; GO:0006810; GO:0008150; GO:0051234 [GO:0005524]; GO:0032559; GO:0035639; GO:0030554; GO:0032555; GO:0043168; GO:1901265; GO:0017076; GO:0032553; GO:0043167; GO:0097159; GO:1901363; GO:0000166; GO:0097367; GO:0005488; GO:0036094; GO:0003674 [GO:0005783]; GO:0043231; GO:0005737;…	27404	ENSMUSG00000020620	Abca8b	A2AM55; mmu:27404; Q69ZY4; Q8BRQ1; Q8K440; Q9JL38	ABC-family proteins mediated transport		1	0	1.28	0.36	0.930604	51.39	81.4	118.6	34.26	43.59	52.4	107.1	80.2	69.5	116.7	174.1	1.73721e+06	3.55226e+06	2.65816e+06	2.30613e+06	3.86911e+06	5.77305e+06
High	Master Protein Rejected	Q8K449	ATP-binding cassette sub-family A member 9 [OS=Mus musculus]	0	8.071	1	2	41	0	1623	183	6.93	251	37.44	1	2	transport	other membranes;other cell component	transporter activity;other molecular function	Pf00005	[GO:0005319]; GO:0005215; GO:0006869; GO:0003674; GO:0071702; GO:0010876; GO:0006820; GO:0033036; GO:0006811; GO:0051179; GO:0006810; GO:0008150; GO:0051234 [GO:0005524]; GO:0032559; GO:0035639; GO:0030554; GO:0032555; GO:0043168; GO:1901265; GO:0017076; GO:0032553; GO:0043167; GO:0097159; GO:1901363; GO:0000166; GO:0097367; GO:0005488; GO:0036094; GO:0003674 [GO:0006869]; GO:0071702; GO:0010876;…	217262	ENSMUSG00000041797	Abca9	A2A6R5; mmu:217262; Q8C114; Q8K449	ABC transporters in lipid homeostasis		1	0
High	Master Protein	Q9JI39	ATP-binding cassette sub-family B member 10, mitochondrial [OS=Mus musculus]	0	39.571	10	6	22	6	715	77.1	9.6	258	29.43	3	6	transport	other membranes;mitochondrion	transporter activity;other molecular function	Pf00005, Pf00664	[GO:0005524]; GO:0032559; GO:0035639; GO:0030554; GO:0032555; GO:0043168; GO:1901265; GO:0017076; GO:0032553; GO:0043167; GO:0097159; GO:1901363; GO:0000166; GO:0097367; GO:0005488; GO:0036094; GO:0003674 [GO:0005739]; GO:0043231; GO:0005737; GO:0043227; GO:0043229; GO:0110165; GO:0005622; GO:0043226; GO:0005575 [GO:0005743]; GO:0019866; GO:0031966; GO:0031090; GO:0031967; GO:0005740; GO:0016020;…	56199	ENSMUSG00000031974	Abcb10	mmu:56199; Q542P7; Q9D0C7; Q9JI39	Mitochondrial ABC transporters		1	0	0.851	-0.23	0.32396	61.65	131.1	68.9	94.42	67.39	84.4	271.1	37.4	40.1	122.7	44.4	5.14714e+06	1.65374e+07	2.27836e+06	2.44377e+06	7.4866e+06	2.7064e+06
High	Master Protein	Q9QY30	Bile salt export pump [OS=Mus musculus]	0	734.86	36	40	879	39	1321	146.7	7.66	6031	1176.6	33	39	protein metabolism;other metabolic processes;transport;other biological processes	plasma membrane;other membranes;ER/Golgi;other cytoplasmic organelle;other cell component	transporter activity;other molecular function	Pf00005	[GO:0000139]; GO:0098588; GO:0098791; GO:0031090; GO:0031984; GO:0005794; GO:0016020; GO:0043227; GO:0110165; GO:0043229; GO:0043231; GO:0005737; GO:0012505; GO:0043226; GO:0005575; GO:0005622 [GO:0005524]; GO:0032559; GO:0035639; GO:0030554; GO:0032555; GO:0043168; GO:1901265; GO:0017076; GO:0032553; GO:0043167; GO:0097159; GO:1901363; GO:0000166; GO:0097367; GO:0005488; GO:0036094; GO:0003674 […	27413	ENSMUSG00000027048	Abcb11	A2AUN4; mmu:27413; Q9QY30; Q9QZE8	Synthesis of bile acids and bile salts via 7alpha-hydroxycholesterol; Recycling of bile acids and salts	Nuclear receptors in lipid metabolism and toxicity	3	1	0.832	-0.26	0.542554	46.79	113.1	86.9	40.18	39.36	67.1	99.3	151.5	69.3	76.2	136.6	1.08889e+08	1.61134e+08	2.45802e+08	1.12462e+08	1.23699e+08	2.21666e+08
High	Master Protein Candidate	P21447	ATP-dependent translocase ABCB1 [OS=Mus musculus]	0	46.27	6	6	43	2	1276	140.6	8.85	207	31.97	4	6	cell cycle OR cell proliferation;cell organization and biogenesis;transport;developmental processes;other biological processes	plasma membrane;other membranes;nucleus;other cell component	transporter activity;other molecular function	Pf00005	[GO:0000086]; GO:0044772; GO:0044839; GO:0044770; GO:1903047; GO:0022402; GO:0000278; GO:0009987; GO:0007049; GO:0008150 [GO:0005524]; GO:0032559; GO:0035639; GO:0030554; GO:0032555; GO:0043168; GO:1901265; GO:0017076; GO:0032553; GO:0043167; GO:0097159; GO:1901363; GO:0000166; GO:0097367; GO:0005488; GO:0036094; GO:0003674 [GO:0005654]; GO:0110165; GO:0031981; GO:0005575; GO:0043233; GO:0070013;…	18671	ENSMUSG00000040584	Abcb1a	mmu:18671; P21447; Q5I1Y5	ABC-family proteins mediated transport	Nuclear receptors in lipid metabolism and toxicity	2	0	1.948	0.96	0.338286	92.8	48	152	89.7	137.43	48.7	17.2	7	453.8	54.4	19	175812	61916.9	25080.9	1.63733e+06	196110	68454.8
High	Master Protein	P06795	ATP-dependent translocase ABCB1 [OS=Mus musculus]	0	46.27	6	6	43	2	1276	140.9	8.34	207	31.97	4	6	cell organization and biogenesis;transport;developmental processes;other biological processes	plasma membrane;other membranes;ER/Golgi;other cell component	transporter activity;other molecular function	Pf00005	[GO:0000139]; GO:0098588; GO:0098791; GO:0031090; GO:0031984; GO:0005794; GO:0016020; GO:0043227; GO:0110165; GO:0043229; GO:0043231; GO:0005737; GO:0012505; GO:0043226; GO:0005575; GO:0005622 [GO:0005524]; GO:0032559; GO:0035639; GO:0030554; GO:0032555; GO:0043168; GO:1901265; GO:0017076; GO:0032553; GO:0043167; GO:0097159; GO:1901363; GO:0000166; GO:0097367; GO:0005488; GO:0036094; GO:0003674 […	18669	ENSMUSG00000028970	Abcb1b	mmu:18669; P06795			0	0	1.948	0.96	0.338286	92.8	48	152	89.7	137.43	48.7	17.2	7	453.8	54.4	19	175812	61916.9	25080.9	1.63733e+06	196110	68454.8
High	Master Protein	P21440	Phosphatidylcholine translocator ABCB4 [OS=Mus musculus]	0	270.702	24	25	211	21	1276	140.3	8.78	1028	218.22	17	25	cell organization and biogenesis;transport;other biological processes	plasma membrane;other membranes;cytosol;cytoskeleton;ER/Golgi;nucleus;other cell component	transporter activity;other molecular function	Pf00005	[GO:0000139]; GO:0098588; GO:0098791; GO:0031090; GO:0031984; GO:0005794; GO:0016020; GO:0043227; GO:0110165; GO:0043229; GO:0043231; GO:0005737; GO:0012505; GO:0043226; GO:0005575; GO:0005622 [GO:0005524]; GO:0032559; GO:0035639; GO:0030554; GO:0032555; GO:0043168; GO:1901265; GO:0017076; GO:0032553; GO:0043167; GO:0097159; GO:1901363; GO:0000166; GO:0097367; GO:0005488; GO:0036094; GO:0003674 […	18670	ENSMUSG00000042476	Abcb4	B9EK77; mmu:18670; P21440; Q6LCL9	ABC-family proteins mediated transport	mRNA processing; Nuclear receptors in lipid metabolism and toxicity	3	3	1.222	0.29	0.80253	53.94	88.3	111.7	32.25	31.53	103.8	86.1	52.5	108.9	160.8	87.8	2.53623e+07	2.10428e+07	1.28282e+07	2.6609e+07	3.92776e+07	2.1439e+07
High	None	B5X0E4	ATP-binding cassette sub-family B member 5 [OS=Mus musculus]	0.005	4.265	1	1	8	1	1255	137.3	7.94		5.87		1	transport;developmental processes;other biological processes	plasma membrane;other membranes	transporter activity;other molecular function	Pf00005	[GO:0001654]; GO:0007423; GO:0150063; GO:0048513; GO:0048880; GO:0048856; GO:0048731; GO:0032502; GO:0007275; GO:0008150; GO:0032501 [GO:0005524]; GO:0032559; GO:0035639; GO:0030554; GO:0032555; GO:0043168; GO:1901265; GO:0017076; GO:0032553; GO:0043167; GO:0097159; GO:1901363; GO:0000166; GO:0097367; GO:0005488; GO:0036094; GO:0003674 [GO:0005887]; GO:0016021; GO:0031226; GO:0031224; GO:0005886;…	77706	ENSMUSG00000072791	Abcb5	B5X0E4; mmu:77706; W5QLL5	ABC-family proteins mediated transport		1	0	1.365	0.45	0.598431	36.43	81.3	118.7	40.69	13.46	77	66.2	136.7	112.5	90.3	117.2	1.26213e+07	1.08477e+07	2.23999e+07	1.84406e+07	1.48031e+07	1.92109e+07
High	Master Protein	Q9DC29	ATP-binding cassette sub-family B member 6, mitochondrial [OS=Mus musculus]	0	19.699	4	2	3	1	842	93.7	8.05	18	4.08	1	2	other metabolic processes;transport;developmental processes	plasma membrane;other membranes;cytosol;mitochondrion;ER/Golgi;nucleus;other cytoplasmic organelle	transporter activity;other molecular function	Pf00005, Pf00664	[GO:0000139]; GO:0098588; GO:0098791; GO:0031090; GO:0031984; GO:0005794; GO:0016020; GO:0043227; GO:0110165; GO:0043229; GO:0043231; GO:0005737; GO:0012505; GO:0043226; GO:0005575; GO:0005622 [GO:0005524]; GO:0032559; GO:0035639; GO:0030554; GO:0032555; GO:0043168; GO:1901265; GO:0017076; GO:0032553; GO:0043167; GO:0097159; GO:1901363; GO:0000166; GO:0097367; GO:0005488; GO:0036094; GO:0003674 […	74104	ENSMUSG00000026198	Abcb6	mmu:74104; Q3U7N5; Q3UAZ6; Q9DC29	Mitochondrial ABC transporters		1	0	0.479	-1.06	0.0388728	21.47	131.3	68.7	20.11	27.7	158.3	142.2	105.3	75.9	74.3	44.1	3.38343e+06	3.03814e+06	2.24927e+06	1.6211e+06	1.58803e+06	941380
High	Master Protein	Q61102	ATP-binding cassette sub-family B member 7, mitochondrial [OS=Mus musculus]	0	167.411	28	15	99	15	752	82.5	9.32	288	98.34	8	14	transport;other biological processes	other membranes	transporter activity;other molecular function	Pf00005, Pf00664	[GO:0005524]; GO:0032559; GO:0035639; GO:0030554; GO:0032555; GO:0043168; GO:1901265; GO:0017076; GO:0032553; GO:0043167; GO:0097159; GO:1901363; GO:0000166; GO:0097367; GO:0005488; GO:0036094; GO:0003674 [GO:0006879]; GO:0046916; GO:0055072; GO:0006875; GO:0055076; GO:0030003; GO:0055065; GO:0006873; GO:0055080; GO:0098771; GO:0050801; GO:0055082; GO:0048878; GO:0019725; GO:0042592; GO:0009987; …	11306	ENSMUSG00000031333	Abcb7	A2AC46; mmu:11306; Q3U7S8; Q61102	Mitochondrial ABC transporters		1	0	1.329	0.41	0.570125	72.64	96	104	43.2	71.82	109.7	133.2	51	118.7	165.5	21.8	1.98239e+07	2.40633e+07	9.21827e+06	2.14545e+07	2.99152e+07	3.94835e+06
High	Master Protein	Q9CXJ4	Mitochondrial potassium channel ATP-binding subunit [OS=Mus musculus]	0	31.121	7	4	18	4	717	78	9.07	92	13.33	3	4	transport	other membranes;mitochondrion;nucleus	transporter activity;other molecular function	Pf00664	[GO:0005524]; GO:0032559; GO:0035639; GO:0030554; GO:0032555; GO:0043168; GO:1901265; GO:0017076; GO:0032553; GO:0043167; GO:0097159; GO:1901363; GO:0000166; GO:0097367; GO:0005488; GO:0036094; GO:0003674 [GO:0005654]; GO:0110165; GO:0031981; GO:0005575; GO:0043233; GO:0070013; GO:0005634; GO:0031974; GO:0043226; GO:0043229; GO:0043231; GO:0005622; GO:0043227 [GO:0005730]; GO:0043232; GO:0031981;…	74610	ENSMUSG00000028973	Abcb8	mmu:74610; Q8C695; Q8C7W4; Q9CXJ4	Mitochondrial ABC transporters		1	0	1.058	0.08	0.785454	28.06	98.7	101.3	14.88	17.91	111.9	82.9	101.1	82.1	118.2	103.8	6.88193e+06	5.09558e+06	6.21375e+06	5.04904e+06	7.26695e+06	6.37816e+06
High	Master Protein	Q8VI47	Canalicular multispecific organic anion transporter 1 [OS=Mus musculus]	0	260.718	19	23	262	23	1543	173.6	8.65	1874	327.67	17	23	other metabolic processes;stress response;transport;signal transduction;other biological processes	plasma membrane;other membranes;other cell component	transporter activity;other molecular function	Pf00005, Pf00664	[GO:0005524]; GO:0032559; GO:0035639; GO:0030554; GO:0032555; GO:0043168; GO:1901265; GO:0017076; GO:0032553; GO:0043167; GO:0097159; GO:1901363; GO:0000166; GO:0097367; GO:0005488; GO:0036094; GO:0003674 [GO:0005887]; GO:0016021; GO:0031226; GO:0031224; GO:0005886; GO:0110165; GO:0016020; GO:0071944; GO:0005575 [GO:0006855]; GO:0015893; GO:0055085; GO:0006810; GO:0042493; GO:0009987; GO:0051234;…	12780	ENSMUSG00000025194	Abcc2	mmu:12780; Q8VI46; Q8VI47	ABC-family proteins mediated transport; Heme degradation	Nuclear receptors in lipid metabolism and toxicity; Oxidative Stress and Redox Pathway; Irinotecan Pathway	5	0	0.639	-0.65	0.0311176	51.71	106.6	93.4	13.09	31.51	101.1	118.1	91.3	88.6	130.1	70.8	4.77398e+07	5.57886e+07	4.31455e+07	4.1844e+07	6.14455e+07	3.34567e+07
High	Master Protein	Q9R1S7	Multidrug resistance-associated protein 6 [OS=Mus musculus]	0	102.777	12	13	41	13	1498	164.8	8.21	122	37.53	4	13	transport;other biological processes	plasma membrane;other membranes;nucleus	transporter activity;other molecular function	Pf00005, Pf00664	[GO:0005524]; GO:0032559; GO:0035639; GO:0030554; GO:0032555; GO:0043168; GO:1901265; GO:0017076; GO:0032553; GO:0043167; GO:0097159; GO:1901363; GO:0000166; GO:0097367; GO:0005488; GO:0036094; GO:0003674 [GO:0005654]; GO:0110165; GO:0031981; GO:0005575; GO:0043233; GO:0070013; GO:0005634; GO:0031974; GO:0043226; GO:0043229; GO:0043231; GO:0005622; GO:0043227 [GO:0005886]; GO:0016020; GO:0071944;…	27421	ENSMUSG00000030834	Abcc6	A2TAJ0; A2TAJ1; F8VPT2; mmu:27421; Q80YB6; Q9R1S7	ABC-family proteins mediated transport		1	0	0.917	-0.13	0.394892	54.5	98.8	101.2	6.48	48.54	83.1	76.1	86.6	85.1	84.9	184.2	1.12245e+07	1.0291e+07	1.17016e+07	1.1501e+07	1.14682e+07	2.48999e+07
High	Master Protein	P48410	ATP-binding cassette sub-family D member 1 [OS=Mus musculus]	0	55.716	6	3	36	3	736	81.8	8.7	81	38.45	3	3	cell organization and biogenesis;other metabolic processes;transport;developmental processes;other biological processes	other membranes;mitochondrion;ER/Golgi;other cytoplasmic organelle;other cell component	transporter activity;other molecular function	Pf00005	[GO:0000038]; GO:0006631; GO:0032787; GO:0044255; GO:0019752; GO:0006629; GO:0044237; GO:0043436; GO:0044238; GO:0071704; GO:0008152; GO:0009987; GO:0006082; GO:0008150; GO:0044281 [GO:0002082]; GO:0042325; GO:0043467; GO:1903578; GO:0019220; GO:0031323; GO:0019222; GO:0051174; GO:0050794; GO:0050789; GO:0065007; GO:0008150 [GO:0005324]; GO:0005319; GO:0015909; GO:0005215; GO:0006869; GO:0015908;…	11666	ENSMUSG00000031378	Abcd1	mmu:11666; P48410; Q9QY41; Q9QZ32	ABC transporters in lipid homeostasis; Class I peroxisomal membrane protein import; Linoleic acid (LA) metabolism; alpha-linolenic acid (ALA) metabolism; Beta-oxidation of very long chain fatty acids		5	0	1.43	0.52	0.490838	58.18	80.1	119.9	73.59	53.79	55.6	173.1	52.1	83.3	64.3	171.5	4.26164e+06	1.32708e+07	3.99436e+06	6383687	4.9305e+06	1.31493e+07
High	Master Protein	Q61285	ATP-binding cassette sub-family D member 2 [OS=Mus musculus]	0	25.268	7	4	5	4	741	83.4	9.09	23	5.9	1	4	cell organization and biogenesis;other metabolic processes;transport;developmental processes;other biological processes	other membranes;other cytoplasmic organelle	transporter activity;other molecular function		[GO:0000038]; GO:0006631; GO:0032787; GO:0044255; GO:0019752; GO:0006629; GO:0044237; GO:0043436; GO:0044238; GO:0071704; GO:0008152; GO:0009987; GO:0006082; GO:0008150; GO:0044281 [GO:0005324]; GO:0005319; GO:0015909; GO:0005215; GO:0006869; GO:0015908; GO:0003674; GO:0071702; GO:0010876; GO:0015849; GO:0006820; GO:0033036; GO:0006811; GO:0051179; GO:0006810; GO:0008150; GO:0051234 [GO:0005524];…	26874		Abcd2	mmu:26874; Q61285; Q8BQ63; Q8C4B6	ABC transporters in lipid homeostasis; Class I peroxisomal membrane protein import	Nuclear receptors in lipid metabolism and toxicity	3	0	0.973	-0.04	0.566814	27.77	105	95	83.62	17.75	163.5	121.7	6.5	116.1	110.2	82	6.99639e+06	5.20817e+06	278088	4.96814e+06	4.71501e+06	3.50747e+06
High	Master Protein	P55096	ATP-binding cassette sub-family D member 3 [OS=Mus musculus]	0	664.678	50	34	1278	34	659	75.4	9.26	13413	2134.71	29	33	cell organization and biogenesis;other metabolic processes;transport;other biological processes	other membranes;other cytoplasmic organelle;other cell component	transporter activity;other molecular function		[GO:0005324]; GO:0005319; GO:0015909; GO:0005215; GO:0006869; GO:0015908; GO:0003674; GO:0071702; GO:0010876; GO:0015849; GO:0006820; GO:0033036; GO:0006811; GO:0051179; GO:0006810; GO:0008150; GO:0051234 [GO:0005524]; GO:0032559; GO:0035639; GO:0030554; GO:0032555; GO:0043168; GO:1901265; GO:0017076; GO:0032553; GO:0043167; GO:0097159; GO:1901363; GO:0000166; GO:0097367; GO:0005488; GO:0036094; …	19299	ENSMUSG00000028127	Abcd3	mmu:19299; P55096	RHOA GTPase cycle; RHOC GTPase cycle; ABC transporters in lipid homeostasis; Class I peroxisomal membrane protein import	Nuclear receptors in lipid metabolism and toxicity	5	0	0.863	-0.21	0.618159	67.77	108.7	91.3	2.58	13.99	116.1	110.5	112	73	94.2	94.1	3.91503e+08	3.72547e+08	3.77645e+08	2.46225e+08	3.17476e+08	3.17274e+08
High	Master Protein	P61222	ATP-binding cassette sub-family E member 1 [OS=Mus musculus]	0	211.423	31	17	230	17	599	67.3	8.34	1058	242.73	15	17	cell organization and biogenesis;protein metabolism;other metabolic processes;transport;other biological processes	cytosol;mitochondrion;other cell component	enzyme regulator activity;translation activity;other molecular function	Pf00037	[GO:0000054]; GO:0033750; GO:0051656; GO:0071428; GO:0042254; GO:0008104; GO:0051640; GO:0051234; GO:0071426; GO:0022613; GO:0033036; GO:0051641; GO:0051179; GO:0006405; GO:0006611; GO:0031503; GO:0071166; GO:0044085; GO:0009987; GO:0008150; GO:0050658; GO:0051168; GO:0006886; GO:0071840; GO:0050657; GO:0051236; GO:0006913; GO:0015031; GO:0046907; GO:0034613; GO:0015931; GO:0006403; GO:0051169; G…	24015	ENSMUSG00000058355	Abce1	mmu:24015; O88793; P61222; Q13181; Q13864; Q96AL0; Q96B10; Q99K66	Interferon alpha/beta signaling; OAS antiviral response		2	0	0.86	-0.22	0.314426	41.97	112.3	87.7	10.54	20.88	95.6	118.1	109.2	85.3	114.2	77.6	4.58635e+07	5.66772e+07	5.23979e+07	4.09526e+07	5.48218e+07	3.72553e+07
High	Master Protein	Q6P542	ATP-binding cassette sub-family F member 1 [OS=Mus musculus]	0	58.867	12	5	30	5	837	94.9	6.51	79	41.95	5	4	protein metabolism;other metabolic processes;other biological processes	cytosol;translational apparatus;nucleus;other cell component	translation activity;nucleic acid binding activity;other molecular function	Pf12848	[GO:0005524]; GO:0032559; GO:0035639; GO:0030554; GO:0032555; GO:0043168; GO:1901265; GO:0017076; GO:0032553; GO:0043167; GO:0097159; GO:1901363; GO:0000166; GO:0097367; GO:0005488; GO:0036094; GO:0003674 [GO:0005635]; GO:0031967; GO:0005634; GO:0012505; GO:0031975; GO:0043227; GO:0043229; GO:0043231; GO:0110165; GO:0043226; GO:0005622; GO:0005575 [GO:0005654]; GO:0110165; GO:0031981; GO:0005575;…	224742	ENSMUSG00000038762	Abcf1	mmu:224742; Q6NV71; Q6P542	ABC-family proteins mediated transport		1	0	0.747	-0.42	0.175743	42.03	101	99	81.87	49.47	202.5	25.8	97.4	134.6	95.4	44.3	1.51625e+07	1.93148e+06	7.29267e+06	1.0075e+07	7.1437e+06	3.32072e+06
High	Master Protein	Q99LE6	ATP-binding cassette sub-family F member 2 [OS=Mus musculus]	0	46.015	16	8	26	8	628	71.7	7.05	86	18.98	5	8			other molecular function	Pf00005, Pf12848	[GO:0005524]; GO:0032559; GO:0035639; GO:0030554; GO:0032555; GO:0043168; GO:1901265; GO:0017076; GO:0032553; GO:0043167; GO:0097159; GO:1901363; GO:0000166; GO:0097367; GO:0005488; GO:0036094; GO:0003674 [GO:0016887]; GO:0017111; GO:0016462; GO:0016818; GO:0016817; GO:0016787; GO:0003824; GO:0003674	27407	ENSMUSG00000028953	Abcf2	mmu:27407; Q3UA24; Q8C1S5; Q99LE6; Q9JL48			0	0	0.717	-0.48	0.134037	71.66	114.8	85.2	15.75	21.27	139.5	108.5	106.3	100	80.5	65.2	7.73312e+06	6.0112e+06	5.8895e+06	5.54291e+06	4.46198e+06	3.61587e+06
High	Master Protein	Q8K268	ATP-binding cassette sub-family F member 3 [OS=Mus musculus]	0	71.521	18	9	27	9	709	79.8	6.16	90	29.89	3	9	stress response		other molecular function	Pf12848	[GO:0005524]; GO:0032559; GO:0035639; GO:0030554; GO:0032555; GO:0043168; GO:1901265; GO:0017076; GO:0032553; GO:0043167; GO:0097159; GO:1901363; GO:0000166; GO:0097367; GO:0005488; GO:0036094; GO:0003674 [GO:0016887]; GO:0017111; GO:0016462; GO:0016818; GO:0016817; GO:0016787; GO:0003824; GO:0003674 [GO:0051607]; GO:0002252; GO:0009615; GO:0140546; GO:0002376; GO:0051707; GO:0098542; GO:0008150;…	27406	ENSMUSG00000003234	Abcf3	mmu:27406; Q8K268; Q9JL49			0	0	1.011	0.02	0.638374	60.34	57.4	142.6	55.3	23.89	56	112.2	39.2	157.2	139.2	96.3	1.36678e+07	2.73911e+07	9.5707e+06	3.83642e+07	3.39736e+07	2.3506e+07
High	Master Protein	Q7TMS5	Broad substrate specificity ATP-binding cassette transporter ABCG2 [OS=Mus musculus]	0	121.893	19	10	169	10	657	72.9	8.54	1419	225.06	9	9	cell organization and biogenesis;other metabolic processes;transport;developmental processes;other biological processes	plasma membrane;other membranes;mitochondrion;nucleus	transporter activity;cytoskeletal activity;other molecular function	Pf19055	[GO:0005524]; GO:0032559; GO:0035639; GO:0030554; GO:0032555; GO:0043168; GO:1901265; GO:0017076; GO:0032553; GO:0043167; GO:0097159; GO:1901363; GO:0000166; GO:0097367; GO:0005488; GO:0036094; GO:0003674 [GO:0005634]; GO:0043231; GO:0043227; GO:0043229; GO:0043226; GO:0005622; GO:0110165; GO:0005575 [GO:0005654]; GO:0110165; GO:0031981; GO:0005575; GO:0043233; GO:0070013; GO:0005634; GO:0031974;…	26357		Abcg2	mmu:26357; Q7TMS5; Q9R004; Q9Z1T0	Heme degradation; Iron uptake and transport; Heme biosynthesis	Irinotecan Pathway	4	0	1.098	0.13	0.999956	40.98	102.1	97.9	15.72	5.71	105.8	108.7	80.6	107.5	95.9	101.5	6.06622e+07	6.23058e+07	4.6194e+07	6.16531e+07	5.50046e+07	5.81622e+07
High	Master Protein	Q9DBM0	ATP-binding cassette sub-family G member 8 [OS=Mus musculus]	0.002	6.487	1	1	7	1	673	75.9	7.33	46	5.92	1	1	cell organization and biogenesis;transport;signal transduction;other biological processes	plasma membrane;other membranes;other cell component	transporter activity;other molecular function	Pf01061, Pf19055	[GO:0005524]; GO:0032559; GO:0035639; GO:0030554; GO:0032555; GO:0043168; GO:1901265; GO:0017076; GO:0032553; GO:0043167; GO:0097159; GO:1901363; GO:0000166; GO:0097367; GO:0005488; GO:0036094; GO:0003674 [GO:0005886]; GO:0016020; GO:0071944; GO:0110165; GO:0005575 [GO:0005887]; GO:0016021; GO:0031226; GO:0031224; GO:0005886; GO:0110165; GO:0016020; GO:0071944; GO:0005575 [GO:0007584]; GO:0031667…	67470	ENSMUSG00000024254	Abcg8	mmu:67470; Q8R543; Q9DBM0	ABC transporters in lipid homeostasis	Retinol metabolism	2	0	1.129	0.17	0.904907	40.86	100.9	99.1	39.99	19.68	108.3	49.4	116.2	106.4	88.6	131.2	1.51735e+06	691932	1.62796e+06	1.49066e+06	1.24072e+06	1.83763e+06
High	Master Protein	Q6PE15	Palmitoyl-protein thioesterase ABHD10, mitochondrial [OS=Mus musculus]	0	10.722	4	1	2	1	297	33	8.79	28	3.21	1	1	protein metabolism;other metabolic processes	cytosol	other molecular function		[GO:0002084]; GO:0035601; GO:0042159; GO:0098734; GO:0006464; GO:0098732; GO:0030163; GO:0042157; GO:0036211; GO:0044267; GO:0043412; GO:0009057; GO:0019538; GO:1901565; GO:0044260; GO:0043170; GO:1901575; GO:0044238; GO:1901564; GO:0044237; GO:0071704; GO:0009056; GO:0008152; GO:0006807; GO:0009987; GO:0008150 [GO:0004553]; GO:0016798; GO:0016787; GO:0003824; GO:0003674 [GO:0005829]; GO:0110165;…	213012	ENSMUSG00000033157	Abhd10	mmu:213012; Q3TMB4; Q6PE15; Q8C3S8; Q8C724; Q8K188	Glucuronidation		1	0	1.098	0.13	0.917518	29.26	91.6	108.4	25.45	22.6	131.5		91.4	129.9	151.8	95.4	1.90548e+06		1.32426e+06	1.8815e+06	2.19932e+06	1.38275e+06
High	Master Protein	Q8K4F5	Protein ABHD11 [OS=Mus musculus]	0	131.667	43	8	181	8	307	33.5	9.61	993	270.71	6	7			other molecular function	Pf12697	[GO:0016787]; GO:0003824; GO:0003674	68758	ENSMUSG00000040532	Abhd11	mmu:68758; Q8K4F5			0	0	1.075	0.1	0.874514	48.64	100.3	99.7	39.71	40.69	132.5	114.5	55.8	113.9	129.9	53.4	4.83864e+07	4.18395e+07	2.03948e+07	41591299	4.74314e+07	1.95196e+07
High	Master Protein	Q99LR1	Lysophosphatidylserine lipase ABHD12 [OS=Mus musculus]	0	43.431	14	4	31	4	398	45.2	8.72	86	34.8	2	4	protein metabolism;other metabolic processes;other biological processes	plasma membrane;other membranes;mitochondrion;ER/Golgi;other cell component	other molecular function	Pf12146	[GO:0002084]; GO:0035601; GO:0042159; GO:0098734; GO:0006464; GO:0098732; GO:0030163; GO:0042157; GO:0036211; GO:0044267; GO:0043412; GO:0009057; GO:0019538; GO:1901565; GO:0044260; GO:0043170; GO:1901575; GO:0044238; GO:1901564; GO:0044237; GO:0071704; GO:0009056; GO:0008152; GO:0006807; GO:0009987; GO:0008150 [GO:0004620]; GO:0016298; GO:0016788; GO:0016787; GO:0003824; GO:0003674 [GO:0004622];…	76192	ENSMUSG00000032046	Abhd12	A2ANB4; mmu:76192; Q99LR1; Q99M06	Arachidonate production from DAG		1	0	1.778	0.83	0.18353	51.21	67.8	132.2	28.45	19.18	66.5	83.6	46.4	111.5	129.6	162.4	8.05223e+06	1.01264e+07	5.61782e+06	13510487	1.57046e+07	1.96773e+07
High	Master Protein	Q8VCR7	Protein ABHD14B [OS=Mus musculus]	0	299.905	61	11	1161	11	210	22.4	6.27	11882	1931.42	10	10	other biological processes	cytosol;nucleus;other cell component	other molecular function		[GO:0005634]; GO:0043231; GO:0043227; GO:0043229; GO:0043226; GO:0005622; GO:0110165; GO:0005575 [GO:0005654]; GO:0110165; GO:0031981; GO:0005575; GO:0043233; GO:0070013; GO:0005634; GO:0031974; GO:0043226; GO:0043229; GO:0043231; GO:0005622; GO:0043227 [GO:0005730]; GO:0043232; GO:0031981; GO:0043228; GO:0043229; GO:0005622; GO:0043233; GO:0070013; GO:0005634; GO:0043226; GO:0110165; GO:0031974;…			Abhd14b	Q8VCR7	Cytosolic sulfonation of small molecules		1	0	0.905	-0.14	0.745174	41.78	102.2	97.8	27.11	12.02	109.1	111.4	65.5	92.1	104.5	117.3	6.18056e+08	6.30967e+08	3.71182e+08	5.21921e+08	5.91942e+08	6.64378e+08
High	Master Protein	Q5F2F2	Protein ABHD15 [OS=Mus musculus]	0	9.205	3	1	2	1	459	51.1	7.99	43	2.42	1	1	other metabolic processes	non-structural extracellular	other molecular function		[GO:0005576]; GO:0110165; GO:0005575 [GO:0034338]; GO:0052689; GO:0016788; GO:0016787; GO:0003824; GO:0003674 [GO:0044255]; GO:0006629; GO:0044237; GO:0044238; GO:0071704; GO:0008152; GO:0009987; GO:0008150 [GO:0047372]; GO:0016298; GO:0052689; GO:0016788; GO:0016787; GO:0003824; GO:0003674	67477	ENSMUSG00000000686	Abhd15	mmu:67477; Q3V371; Q5F2F2; Q8C9I5; Q8CF57; Q9CU23			0	0	100	6.64	1e-17			200		10.57				277.6		322.4				686288		797133
High	Master Protein	Q9Z1Q2	Phosphatidylserine lipase ABHD16A [OS=Mus musculus]	0	8.707	4	2	4	2	558	63	8.25	44	2.24	1	2	protein metabolism;other metabolic processes	other membranes	other molecular function		[GO:0004620]; GO:0016298; GO:0016788; GO:0016787; GO:0003824; GO:0003674 [GO:0006660]; GO:0006658; GO:0042219; GO:0046475; GO:0006575; GO:0006650; GO:1901565; GO:0009395; GO:0046503; GO:0044237; GO:1901564; GO:0006644; GO:0046486; GO:1901575; GO:0044242; GO:0046434; GO:0008152; GO:0009987; GO:0006807; GO:0071704; GO:0006796; GO:0019637; GO:0044255; GO:0009056; GO:0016042; GO:0044248; GO:0008150; …	193742	ENSMUSG00000007036	Abhd16a	mmu:193742; Q9Z1Q2			0	0	1.657	0.73	0.475894	45.5	50.2	149.8	33.79	32.63	77.2	50.7	40.5	151.1	186.8	93.8	1.59516e+06	1.04711e+06	836045	3.12211e+06	3.86117e+06	1.93749e+06
High	Master Protein	Q9QXM0	Monoacylglycerol lipase ABHD2 [OS=Mus musculus]	0	18.642	7	3	12	3	425	48.3	6.7	24	10.94	1	3	other metabolic processes;stress response;signal transduction;other biological processes	plasma membrane;other membranes;cytoskeleton;other cell component	other molecular function		[GO:0001669]; GO:0030141; GO:0099503; GO:0012505; GO:0031410; GO:0110165; GO:0097708; GO:0005737; GO:0005575; GO:0031982; GO:0005622; GO:0043227; GO:0043226 [GO:0002080]; GO:0030667; GO:0001669; GO:0030659; GO:0098588; GO:0030141; GO:0012506; GO:0031410; GO:0031090; GO:0099503; GO:0012505; GO:0031982; GO:0097708; GO:0005737; GO:0016020; GO:0043227; GO:0110165; GO:0005622; GO:0043226; GO:0005575 […	54608	ENSMUSG00000039202	Abhd2	mmu:54608; Q3U5E8; Q5FWC6; Q9D7Y8; Q9QXM0			0	0	1.019	0.03	0.722228	29.91	143.2	56.8	70.22	12.66	166.4	29.7	215.7	65.9	53.7	68.6	2.26176e+06	403242	2.93231e+06	896079	730234	932893
High	Master Protein	Q91ZH7	Phospholipase ABHD3 [OS=Mus musculus]	0	30.876	14	3	14	3	411	46.2	7.49	54	11.46	2	3	other metabolic processes	other membranes	other molecular function	Pf12697	[GO:0004623]; GO:0004620; GO:0052689; GO:0016298; GO:0016788; GO:0016787; GO:0003824; GO:0003674 [GO:0008126]; GO:0034338; GO:0052689; GO:0016788; GO:0016787; GO:0003824; GO:0003674 [GO:0008970]; GO:0004620; GO:0052689; GO:0016298; GO:0016788; GO:0016787; GO:0003824; GO:0003674 [GO:0016021]; GO:0031224; GO:0110165; GO:0016020; GO:0005575 [GO:0034338]; GO:0052689; GO:0016788; GO:0016787; GO:000382…	106861	ENSMUSG00000002475	Abhd3	mmu:106861; Q3UNF7; Q91ZH7	Synthesis of PC		1	0	0.991	-0.01	0.593017	82.16	107.9	92.1	37.99	51.88	136.9	89.7	64.3	76.5	164.5	68	4.24868e+06	2.78491e+06	1.99542e+06	2.37538e+06	5.10639e+06	2.10979e+06
High	Master Protein	Q8VD66	(Lyso)-N-acylphosphatidylethanolamine lipase [OS=Mus musculus]	0	10.737	6	2	3	2	342	38.8	7.59	0	4.94	1	2	other metabolic processes;other biological processes	mitochondrion;other cell component	other molecular function		[GO:0004622]; GO:0004620; GO:0052689; GO:0016298; GO:0016788; GO:0016787; GO:0003824; GO:0003674 [GO:0005739]; GO:0043231; GO:0005737; GO:0043227; GO:0043229; GO:0110165; GO:0005622; GO:0043226; GO:0005575 [GO:0005811]; GO:0043232; GO:0043228; GO:0043229; GO:0005622; GO:0043226; GO:0110165; GO:0005575 [GO:0006654]; GO:0046473; GO:0046474; GO:0006650; GO:0008654; GO:0045017; GO:0006644; GO:0046486…	105501	ENSMUSG00000040997	Abhd4	mmu:105501; Q8VD66	Acyl chain remodelling of PE		1	0	2.982	1.58	0.0324544	72.04	30.4	169.6	59.67	62.27	32.5	63.2	18.7	181.2	251.6	52.8	725150	1.41056e+06	418386	4.04318e+06	5.61482e+06	1.17845e+06
High	Master Protein	Q9DBL9	1-acylglycerol-3-phosphate O-acyltransferase ABHD5 [OS=Mus musculus]	0	28.85	8	2	28	2	351	39.1	6.79	185	60.19	1	2	other metabolic processes;other biological processes	cytosol;mitochondrion;nucleus;other cell component	other molecular function	Pf00561	[GO:0003841]; GO:0016411; GO:0042171; GO:0008374; GO:0071617; GO:0016747; GO:0016746; GO:0016740; GO:0003824; GO:0003674 [GO:0005654]; GO:0110165; GO:0031981; GO:0005575; GO:0043233; GO:0070013; GO:0005634; GO:0031974; GO:0043226; GO:0043229; GO:0043231; GO:0005622; GO:0043227 [GO:0005739]; GO:0043231; GO:0005737; GO:0043227; GO:0043229; GO:0110165; GO:0005622; GO:0043226; GO:0005575 [GO:0005811]…	67469	ENSMUSG00000032540	Abhd5	mmu:67469; Q9CTY3; Q9DBL9			0	0	1.527	0.61	0.425501	37.29	95.4	104.6	20.23	17.17	102.7	92.8	68.2	101.8	134.3	100.3	1.10326e+07	9.96923e+06	7.3233e+06	1.09336e+07	1.44304e+07	1.07705e+07
High	Master Protein	Q8R2Y0	Monoacylglycerol lipase ABHD6 [OS=Mus musculus]	0	51.199	15	4	28	4	336	38.2	8.47	292	43.85	4	4	other metabolic processes;other biological processes	plasma membrane;other membranes;mitochondrion;other cytoplasmic organelle;other cell component	other molecular function	Pf12697	[GO:0004620]; GO:0016298; GO:0016788; GO:0016787; GO:0003824; GO:0003674 [GO:0005739]; GO:0043231; GO:0005737; GO:0043227; GO:0043229; GO:0110165; GO:0005622; GO:0043226; GO:0005575 [GO:0005765]; GO:0098852; GO:0005764; GO:0005774; GO:0000323; GO:0098588; GO:0005773; GO:0031090; GO:0043231; GO:0005737; GO:0016020; GO:0043227; GO:0043229; GO:0110165; GO:0005622; GO:0043226; GO:0005575 [GO:0009395]…	66082	ENSMUSG00000025277	Abhd6	mmu:66082; Q3TGD2; Q8R2Y0; Q9DCD4	Arachidonate production from DAG		1	0	0.765	-0.39	0.204723	50.74	127.7	72.3	9.58	26.84	128.7	109.1	130.1	100	72.9	59.2	8.93205e+06	7.57269e+06	9.03343e+06	6945150	5.06163e+06	4.11201e+06
High	Master Protein	Q8K4G5	Actin-binding LIM protein 1 [OS=Mus musculus]	0	25.813	6	4	17	4	861	96.7	8.63	34	13.43	2	4	cell organization and biogenesis;developmental processes;other biological processes	cytoskeleton;other cell component	cytoskeletal activity;other molecular function		[GO:0001725]; GO:0042641; GO:0097517; GO:0110165; GO:0015629; GO:0032432; GO:0005575; GO:0005856; GO:0043232; GO:0043228; GO:0043229; GO:0005622; GO:0043226 [GO:0003779]; GO:0008092; GO:0005515; GO:0005488; GO:0003674 [GO:0005737]; GO:0110165; GO:0005622; GO:0005575 [GO:0007010]; GO:0006996; GO:0016043; GO:0071840; GO:0009987; GO:0008150 [GO:0007411]; GO:0097485; GO:0007409; GO:0006928; GO:000693…	226251	ENSMUSG00000025085	Ablim1	mmu:226251; Q80U86; Q8BIR9; Q8K4G3; Q8K4G4; Q8K4G5			0	0	1.085	0.12	0.759364	30.95	100.1	99.9	17.65	19.98	121.8	93.8	88.6	81.9	120.3	93.6	3.51895e+06	2.70858e+06	2.55768e+06	2.36627e+06	3.47583e+06	2.702e+06
High	Master Protein	Q69ZX8	Actin-binding LIM protein 3 [OS=Mus musculus]	0	7.801	3	2	3	2	682	77.6	8.54	0	2.27	1	2	cell organization and biogenesis;RNA metabolism OR transcription;other metabolic processes;other biological processes	cytoskeleton;other cell component	cytoskeletal activity;other molecular function		[GO:0001725]; GO:0042641; GO:0097517; GO:0110165; GO:0015629; GO:0032432; GO:0005575; GO:0005856; GO:0043232; GO:0043228; GO:0043229; GO:0005622; GO:0043226 [GO:0005737]; GO:0110165; GO:0005622; GO:0005575 [GO:0006351]; GO:0034645; GO:0097659; GO:0010467; GO:0009059; GO:0044249; GO:0044260; GO:0032774; GO:0043170; GO:1901576; GO:0009058; GO:0044237; GO:0016070; GO:0034654; GO:0071704; GO:0008152;…	319713	ENSMUSG00000032735	Ablim3	mmu:319713; Q52KR1; Q69ZX8; Q6PAI7			0	0	0.01	-6.64	1e-17		200		70.48		150.5		449.5				494067		1.47568e+06
High	None	Q5SSL4	Active breakpoint cluster region-related protein [OS=Mus musculus]	0	7.577	1	1	2	1	859	97.6	6.58	0	2.79	1	1	cell organization and biogenesis;developmental processes;signal transduction;other biological processes	plasma membrane;other membranes;cytosol;other cell component	enzyme regulator activity	Pf00168	[GO:0002692]; GO:0002686; GO:0002691; GO:0002683; GO:0002685; GO:0030336; GO:0002682; GO:0048519; GO:0030334; GO:2000146; GO:0050789; GO:2000145; GO:0040013; GO:0051271; GO:0065007; GO:0040012; GO:0051270; GO:0048523; GO:0008150; GO:0032879; GO:0050794 [GO:0005085]; GO:0030695; GO:0060589; GO:0030234; GO:0098772; GO:0050790; GO:0003674; GO:0065009; GO:0065007; GO:0008150 [GO:0005096]; GO:0008047;…	109934	ENSMUSG00000017631	Abr	mmu:109934; Q3U5G0; Q3UQJ6; Q3UY38; Q5SSL4; Q5SYJ5; Q5SYJ7; Q5SYJ8; Q5SYJ9; Q6PCY1; Q6PDH3	RHOA GTPase cycle; CDC42 GTPase cycle; RAC1 GTPase cycle; RAC2 GTPase cycle; RAC3 GTPase cycle; RHOB GTPase cycle; NRAGE signals death through JNK; G alpha (12/13) signalling events; RHOC GTPase cycle		9	0	1.369	0.45	0.771027	27.28	84.4	115.6	6.82	25.13		99.7	90.5	173.7	130.1	106		970557	881260	1.69133e+06	1.26629e+06	1.03213e+06
High	Master Protein	Q4KML4	Costars family protein ABRACL [OS=Mus musculus]	0	30.452	27	2	34	2	81	9	5.8	350	42.85	2	2	other biological processes				[GO:0032970]; GO:0050794; GO:0050789; GO:0065007; GO:0008150	73112		Abracl	mmu:73112; Q4KML4; Q8CHQ7			0	0	1.872	0.9	0.0743469	33.88	69	131	23.53	16.58	92.6	60.4	66.1	106.7	125.5	148.8	2.70266e+07	1.76271e+07	1.92946e+07	3.11672e+07	3.66436e+07	4.34402e+07
High	Master Protein	Q3TCJ1	BRISC complex subunit Abraxas 2 [OS=Mus musculus]	0	71.65	26	7	55	7	415	46.9	6.18	252	58.16	5	6	cell cycle OR cell proliferation;cell organization and biogenesis;protein metabolism;other metabolic processes;stress response;other biological processes	cytoskeleton;nucleus;other cell component	cytoskeletal activity;other molecular function		[GO:0000278]; GO:0007049; GO:0009987; GO:0008150 [GO:0000922]; GO:0110165; GO:0005819; GO:0005575; GO:0043232; GO:0015630; GO:0043228; GO:0043229; GO:0005622; GO:0005856; GO:0043226 [GO:0002931]; GO:0006950; GO:0050896; GO:0008150 [GO:0005634]; GO:0043231; GO:0043227; GO:0043229; GO:0043226; GO:0005622; GO:0110165; GO:0005575 [GO:0005737]; GO:0110165; GO:0005622; GO:0005575 [GO:0005874]; GO:00995…	109359		Abraxas2	mmu:109359; Q3TB08; Q3TCJ1; Q8K0R4	Metalloprotease DUBs		1	0	1.519	0.6	0.351866	68.56	80.7	119.3	53.39	53.78	84.9	122.1	35.9	125.7	179.4	51.9	5.05856e+06	7.2729e+06	2.13845e+06	7.48506e+06	1.06833e+07	3.09245e+06
High	Master Protein	Q921H8	3-ketoacyl-CoA thiolase A, peroxisomal [OS=Mus musculus]	0	962.468	78	25	4828	11	424	43.9	8.44	61118	8652.34	25	25	other metabolic processes	other cytoplasmic organelle	other molecular function	Pf00108, Pf02803	[GO:0000038]; GO:0006631; GO:0032787; GO:0044255; GO:0019752; GO:0006629; GO:0044237; GO:0043436; GO:0044238; GO:0071704; GO:0008152; GO:0009987; GO:0006082; GO:0008150; GO:0044281 [GO:0003985]; GO:0003988; GO:0016453; GO:0016408; GO:0016407; GO:0016747; GO:0016746; GO:0016740; GO:0003824; GO:0003674 [GO:0003988]; GO:0016408; GO:0016747; GO:0016746; GO:0016740; GO:0003824; GO:0003674 [GO:0005777]…	113868	ENSMUSG00000036138	Acaa1a	mmu:113868; Q921H8	Neutrophil degranulation; Peroxisomal protein import; alpha-linolenic acid (ALA) metabolism; Beta-oxidation of very long chain fatty acids	PPAR signaling pathway; Eicosanoid metabolism via Cyclo Oxygenases (COX); Eicosanoid metabolism via Lipo Oxygenases (LOX)	7	18	0.978	-0.03	0.962126	57.72	104.6	95.4	14.82	12.89	116.2	103.1	86.1	88	94.1	112.3	2.3519e+09	2.08681e+09	1.74287e+09	1.78077e+09	1.90453e+09	2.27276e+09
High	Master Protein	Q8VCH0	3-ketoacyl-CoA thiolase B, peroxisomal [OS=Mus musculus]	0	952.392	80	24	5247	10	424	44	8.51	67298	9542.72	24	24	other metabolic processes	other cytoplasmic organelle	other molecular function	Pf00108, Pf02803	[GO:0003985]; GO:0003988; GO:0016453; GO:0016408; GO:0016407; GO:0016747; GO:0016746; GO:0016740; GO:0003824; GO:0003674 [GO:0003988]; GO:0016408; GO:0016747; GO:0016746; GO:0016740; GO:0003824; GO:0003674 [GO:0005777]; GO:0042579; GO:0043231; GO:0005737; GO:0043227; GO:0043229; GO:0110165; GO:0005622; GO:0043226; GO:0005575 [GO:0006635]; GO:0009062; GO:0019395; GO:0006631; GO:0044242; GO:0072329…	235674	ENSMUSG00000010651	Acaa1b	mmu:235674; Q8VCH0	Neutrophil degranulation; Peroxisomal protein import; alpha-linolenic acid (ALA) metabolism; Beta-oxidation of very long chain fatty acids	PPAR signaling pathway	5	0	0.8	-0.32	0.442432	59.41	109.1	90.9	21.27	18.15	114	120.1	79	95	113.4	78.7	1.36848e+09	1.44145e+09	9.47932e+08	1.14029e+09	1.36109e+09	9.44499e+08
High	Master Protein	Q8BWT1	3-ketoacyl-CoA thiolase, mitochondrial [OS=Mus musculus]	0	1594.52	94	39	9808	39	397	41.8	8.09	173109	16711.6	38	38	cell organization and biogenesis;other metabolic processes;stress response;transport	mitochondrion	other molecular function	Pf00108, Pf02803	[GO:0003985]; GO:0003988; GO:0016453; GO:0016408; GO:0016407; GO:0016747; GO:0016746; GO:0016740; GO:0003824; GO:0003674 [GO:0003986]; GO:0016289; GO:0016790; GO:0016788; GO:0016787; GO:0003824; GO:0003674 [GO:0003988]; GO:0016408; GO:0016747; GO:0016746; GO:0016740; GO:0003824; GO:0003674 [GO:0005759]; GO:0043233; GO:0070013; GO:0005739; GO:0031974; GO:0043226; GO:0043229; GO:0043231; GO:0005737…	52538	ENSMUSG00000036880	Acaa2	mmu:52538; Q3TIT9; Q8BWT1; Q8JZR8	Mitochondrial Fatty Acid Beta-Oxidation	Fatty Acid Biosynthesis	2	0	0.768	-0.38	0.360389	61.96	112.2	87.8	4.41	20.19	108.6	100.7	109	115.7	85	81	4.17849e+09	3.87317e+09	4.19147e+09	4.44901e+09	3.27052e+09	3.11587e+09
High	Master Protein	Q5SWU9	Acetyl-CoA carboxylase 1 [OS=Mus musculus]	0	1063.6	40	80	1633	71	2345	265.1	6.39	8418	2062.45	68	80	cell organization and biogenesis;protein metabolism;other metabolic processes;other biological processes	cytosol;cytoskeleton;nucleus	other molecular function	Pf00364, Pf01039, Pf02785, Pf08326	[GO:0001650]; GO:0110165; GO:0005730; GO:0005575; GO:0043232; GO:0031981; GO:0043228; GO:0043229; GO:0005622; GO:0043233; GO:0070013; GO:0005634; GO:0043226; GO:0031974; GO:0043231; GO:0043227 [GO:0001894]; GO:0060249; GO:0048871; GO:0042592; GO:0032501; GO:0065008; GO:0008150; GO:0065007 [GO:0003989]; GO:0016421; GO:0016885; GO:0016874; GO:0003824; GO:0003674 [GO:0005524]; GO:0032559; GO:0035639…	107476	ENSMUSG00000020532	Acaca	A2A6H4; mmu:107476; Q5SWU6; Q5SWU7; Q5SWU8; Q5SWU9; Q6JIZ1; Q6PHL9; Q705X8; Q705X9; Q91VC8; Q925C4; Q925C5	Biotin transport and metabolism; ChREBP activates metabolic gene expression; Carnitine metabolism; Fatty acyl-CoA biosynthesis	Focal Adhesion-PI3K-Akt-mTOR-signaling pathway; Fatty Acid Biosynthesis; Dysregulated miRNA Targeting in Insulin/PI3K-AKT Signaling; Leptin and adiponectin	8	11	1.453	0.54	0.195326	51.73	114.4	85.6	60.65	42.11	127.6	161.2	34.9	95.5	129	51.7	1.8005e+08	2.27497e+08	4.92109e+07	1.34824e+08	1.82085e+08	7.29562e+07
High	Master Protein	E9Q4Z2	Acetyl-CoA carboxylase 2 [OS=Mus musculus]	0	500.519	20	38	414	29	2448	275.6	6.32		788.09		38	cell organization and biogenesis;other metabolic processes;other biological processes	mitochondrion;nucleus	other molecular function	Pf00364, Pf01039, Pf02785, Pf02786, Pf08326	[GO:0003989]; GO:0016421; GO:0016885; GO:0016874; GO:0003824; GO:0003674 [GO:0005524]; GO:0032559; GO:0035639; GO:0030554; GO:0032555; GO:0043168; GO:1901265; GO:0017076; GO:0032553; GO:0043167; GO:0097159; GO:1901363; GO:0000166; GO:0097367; GO:0005488; GO:0036094; GO:0003674 [GO:0005634]; GO:0043231; GO:0043227; GO:0043229; GO:0043226; GO:0005622; GO:0110165; GO:0005575 [GO:0005739]; GO:0043231…	100705	ENSMUSG00000042010	Acacb	E9Q4Z2; mmu:100705; Q6JIZ0	ChREBP activates metabolic gene expression; Biotin transport and metabolism; Carnitine metabolism	Fatty Acid Biosynthesis	4	0	1.227	0.29	0.736091	64.71	98.7	101.3	40.4	26.85	106.3	110.7	47	109.1	143.4	83.5	4.24263e+07	4.41912e+07	1.87721e+07	4.35626e+07	5.72554e+07	3.33304e+07
High	Master Protein	Q8K370	Acyl-CoA dehydrogenase family member 10 [OS=Mus musculus]	0	434.08	36	32	518	32	1069	118.9	8.24	3307	682.55	22	32			other molecular function	Pf01636, Pf02771	[GO:0016627]; GO:0016491; GO:0003824; GO:0003674 [GO:0016787]; GO:0003824; GO:0003674 [GO:0050660]; GO:0000166; GO:0043168; GO:0036094; GO:1901265; GO:0043167; GO:0005488; GO:0097159; GO:1901363; GO:0003674	71985	ENSMUSG00000029456	Acad10	mmu:71985; Q8BWQ0; Q8K313; Q8K370	Mitochondrial Fatty Acid Beta-Oxidation		1	0	0.942	-0.09	0.81848	54.26	108.4	91.6	13.8	17.82	87	104.9	114.8	86.8	88.6	117.9	1.20933e+08	1.45769e+08	1.59632e+08	1.20663e+08	1.23183e+08	1.63818e+08
High	Master Protein	Q80XL6	Acyl-CoA dehydrogenase family member 11 [OS=Mus musculus]	0	238.464	26	24	389	23	779	87.3	8.43	2021	431.83	22	24	other metabolic processes	other membranes;mitochondrion;nucleus;other cytoplasmic organelle	other molecular function	Pf01636, Pf02771	[GO:0004466]; GO:0003995; GO:0016627; GO:0016491; GO:0003824; GO:0003674 [GO:0005634]; GO:0043231; GO:0043227; GO:0043229; GO:0043226; GO:0005622; GO:0110165; GO:0005575 [GO:0005777]; GO:0042579; GO:0043231; GO:0005737; GO:0043227; GO:0043229; GO:0110165; GO:0005622; GO:0043226; GO:0005575 [GO:0017099]; GO:0004466; GO:0003995; GO:0016627; GO:0016491; GO:0003824; GO:0003674 [GO:0031966]; GO:003109…	102632		Acad11	mmu:102632; Q80XL6; Q8BK19	Mitochondrial Fatty Acid Beta-Oxidation		1	1	0.843	-0.25	0.514319	52.83	102.8	97.2	59.49	6.13	32.3	141.9	110.1	104	112.2	99.5	5.97323e+07	2.62326e+08	2.03472e+08	1.92212e+08	2.07445e+08	1.83928e+08
High	Master Protein	Q9D7B6	Isobutyryl-CoA dehydrogenase, mitochondrial [OS=Mus musculus]	0	388.061	53	21	695	21	413	45	8.13	4559	831.68	21	21	other metabolic processes		other molecular function	Pf00441, Pf02770, Pf02771	[GO:0003995]; GO:0016627; GO:0016491; GO:0003824; GO:0003674 [GO:0006574]; GO:0006573; GO:0009063; GO:0006520; GO:0046395; GO:1901565; GO:0019752; GO:0044238; GO:1901564; GO:0016054; GO:1901575; GO:0043436; GO:0008152; GO:0006807; GO:0071704; GO:0006082; GO:0044248; GO:0044282; GO:0009056; GO:0008150; GO:0044237; GO:0044281; GO:0009987 [GO:0006629]; GO:0044238; GO:0071704; GO:0008152; GO:0008150 …	66948		Acad8	mmu:66948; Q8BK36; Q8BKQ8; Q8CFY9; Q9D2L8; Q9D7B6	Branched-chain amino acid catabolism		1	0	0.82	-0.29	0.505504	55.43	107.2	92.8	20.32	21.93	115.2	116.3	79.3	99.8	115.6	73.8	1.46595e+08	1.48114e+08	1.00952e+08	1.27026e+08	1.47224e+08	9.39203e+07
High	Master Protein	Q8JZN5	Complex I assembly factor ACAD9, mitochondrial [OS=Mus musculus]	0	357.372	45	22	402	22	625	68.7	7.46	2975	512.69	18	22	cell organization and biogenesis;other metabolic processes	other membranes;mitochondrion;nucleus;other cell component	other molecular function	Pf00441, Pf02770, Pf02771	[GO:0000062]; GO:0120227; GO:1901567; GO:0032559; GO:0033218; GO:1901681; GO:0005488; GO:0030554; GO:0032555; GO:0003674; GO:0017076; GO:0032553; GO:0000166; GO:0097367; GO:0036094; GO:1901265; GO:0097159; GO:1901363 [GO:0001676]; GO:0006631; GO:0032787; GO:0044255; GO:0019752; GO:0006629; GO:0044237; GO:0043436; GO:0044238; GO:0071704; GO:0008152; GO:0009987; GO:0006082; GO:0008150; GO:0044281 […	229211	ENSMUSG00000027710	Acad9	mmu:229211; Q3ULL9; Q8BK76; Q8C0B5; Q8JZN5	Complex I biogenesis		1	0	1.186	0.25	0.616502	42.66	92.8	107.2	5.25	17.69	97.7	88.2	91.6	105.9	127.3	89.4	9.27979e+07	8.37053e+07	8.69348e+07	1.00509e+08	1.2087e+08	8.48603e+07
High	Master Protein	P51174	Long-chain specific acyl-CoA dehydrogenase, mitochondrial [OS=Mus musculus]	0	634.982	58	21	2024	21	430	47.9	8.31	23867	2993.31	21	20	other metabolic processes;stress response;other biological processes	other membranes;mitochondrion	other molecular function	Pf00441, Pf02770, Pf02771	[GO:0000062]; GO:0120227; GO:1901567; GO:0032559; GO:0033218; GO:1901681; GO:0005488; GO:0030554; GO:0032555; GO:0003674; GO:0017076; GO:0032553; GO:0000166; GO:0097367; GO:0036094; GO:1901265; GO:0097159; GO:1901363 [GO:0001659]; GO:0048871; GO:0032501; GO:0042592; GO:0008150; GO:0065008; GO:0065007 [GO:0003995]; GO:0016627; GO:0016491; GO:0003824; GO:0003674 [GO:0004466]; GO:0003995; GO:0016627…	11363		Acadl	B2KGC6; mmu:11363; O35302; P51174; Q8QZR6; Q9CU29; Q9DB83	Beta oxidation of myristoyl-CoA to lauroyl-CoA; Beta oxidation of lauroyl-CoA to decanoyl-CoA-CoA	Fatty Acid Beta Oxidation; PPAR signaling pathway; Mitochondrial LC-Fatty Acid Beta-Oxidation	5	0	1.12	0.16	0.66428	42.15	80.9	119.1	22.65	16.26	79.7	107.3	69.9	117.4	94.4	131.2	1.04728e+09	1.40965e+09	9.18151e+08	1.54212e+09	1.2403e+09	1.72371e+09
High	Master Protein	P45952	Medium-chain specific acyl-CoA dehydrogenase, mitochondrial [OS=Mus musculus]	0	566.707	63	26	2046	26	421	46.5	8.37	17631	2704.96	25	25	other metabolic processes;stress response;developmental processes;other biological processes	other membranes;mitochondrion;other cell component	other molecular function	Pf02770, Pf02771	[GO:0000062]; GO:0120227; GO:1901567; GO:0032559; GO:0033218; GO:1901681; GO:0005488; GO:0030554; GO:0032555; GO:0003674; GO:0017076; GO:0032553; GO:0000166; GO:0097367; GO:0036094; GO:1901265; GO:0097159; GO:1901363 [GO:0001889]; GO:0048732; GO:0061008; GO:0048513; GO:0048731; GO:0048856; GO:0007275; GO:0032502; GO:0032501; GO:0008150 [GO:0003995]; GO:0016627; GO:0016491; GO:0003824; GO:0003674 …	11364	ENSMUSG00000062908	Acadm	mmu:11364; P45952; Q64235	mitochondrial fatty acid beta-oxidation of unsaturated fatty acids; Beta oxidation of decanoyl-CoA to octanoyl-CoA-CoA; Beta oxidation of octanoyl-CoA to hexanoyl-CoA	Fatty Acid Beta Oxidation; PPAR signaling pathway; Mitochondrial LC-Fatty Acid Beta-Oxidation	6	0	0.717	-0.48	0.245784	45.93	115.3	84.7	22.2	36.4	124.9	133.2	85.6	112.8	91.8	51.6	6.43856e+08	6.8632e+08	4.41025e+08	5.81385e+08	4.73153e+08	2.66033e+08
High	Master Protein	Q07417	Short-chain specific acyl-CoA dehydrogenase, mitochondrial [OS=Mus musculus]	0	843.424	83	31	2692	31	412	44.9	8.47	28504	3831.84	31	28	other metabolic processes	other membranes;cytoskeleton;mitochondrion;nucleus	other molecular function	Pf00441, Pf02770, Pf02771	[GO:0000062]; GO:0120227; GO:1901567; GO:0032559; GO:0033218; GO:1901681; GO:0005488; GO:0030554; GO:0032555; GO:0003674; GO:0017076; GO:0032553; GO:0000166; GO:0097367; GO:0036094; GO:1901265; GO:0097159; GO:1901363 [GO:0003995]; GO:0016627; GO:0016491; GO:0003824; GO:0003674 [GO:0004085]; GO:0052890; GO:0016627; GO:0016491; GO:0003824; GO:0003674 [GO:0005654]; GO:0110165; GO:0031981; GO:0005575…	11409	ENSMUSG00000029545	Acads	mmu:11409; Q07417; Q91W85	Beta oxidation of hexanoyl-CoA to butanoyl-CoA; Beta oxidation of butanoyl-CoA to acetyl-CoA	Fatty Acid Beta Oxidation; Mitochondrial LC-Fatty Acid Beta-Oxidation	4	0	1.168	0.22	0.559125	51.42	90.8	109.2	66.09	18.82	86.2	154.9	34.1	103.7	130.6	90.6	7.78377e+08	1.3994e+09	3.07783e+08	9.36705e+08	1.17936e+09	8.18204e+08
High	Master Protein	Q9DBL1	Short/branched chain specific acyl-CoA dehydrogenase, mitochondrial [OS=Mus musculus]	0	305.944	54	17	442	17	432	47.8	7.87	4659	608.05	14	16	other metabolic processes	mitochondrion	other molecular function	Pf02770, Pf02771	[GO:0003853]; GO:0003995; GO:0016627; GO:0016491; GO:0003824; GO:0003674 [GO:0003995]; GO:0016627; GO:0016491; GO:0003824; GO:0003674 [GO:0005759]; GO:0043233; GO:0070013; GO:0005739; GO:0031974; GO:0043226; GO:0043229; GO:0043231; GO:0005737; GO:0110165; GO:0005622; GO:0043227; GO:0005575 [GO:0006550]; GO:0006549; GO:0009083; GO:1901606; GO:0009081; GO:1901605; GO:0016054; GO:1901565; GO:0006082…	66885	ENSMUSG00000030861	Acadsb	mmu:66885; Q9DBL1	Branched-chain amino acid catabolism		1	0	0.558	-0.84	0.0396952	58.8	110.4	89.6	40.28	31.06	112.3	175.5	78.6	92.5	91.1	49.9	2.8753e+08	4.49375e+08	2.01236e+08	2.36686e+08	2.33344e+08	1.27847e+08
High	Master Protein	P50544	Very long-chain specific acyl-CoA dehydrogenase, mitochondrial [OS=Mus musculus]	0	776.649	70	40	2421	40	656	70.8	8.75	26952	3540.62	34	38	other metabolic processes;stress response;other biological processes	other membranes;mitochondrion;nucleus	other molecular function	Pf00441, Pf02770, Pf02771	[GO:0000062]; GO:0120227; GO:1901567; GO:0032559; GO:0033218; GO:1901681; GO:0005488; GO:0030554; GO:0032555; GO:0003674; GO:0017076; GO:0032553; GO:0000166; GO:0097367; GO:0036094; GO:1901265; GO:0097159; GO:1901363 [GO:0001659]; GO:0048871; GO:0032501; GO:0042592; GO:0008150; GO:0065008; GO:0065007 [GO:0003995]; GO:0016627; GO:0016491; GO:0003824; GO:0003674 [GO:0004466]; GO:0003995; GO:0016627…	11370	ENSMUSG00000018574	Acadvl	mmu:11370; O35289; O55133; P50544	Beta oxidation of palmitoyl-CoA to myristoyl-CoA	Fatty Acid Beta Oxidation; Mitochondrial LC-Fatty Acid Beta-Oxidation	3	0	0.962	-0.06	0.914473	45.72	100.4	99.6	41.62	60.46	124.7	125	52.3	123.8	143.3	30.9	2.64792e+08	2.65376e+08	1.11014e+08	2.62836e+08	3.04205e+08	6.56093e+07
High	Master Protein	Q6ZQK5	Arf-GAP with coiled-coil, ANK repeat and PH domain-containing protein 2 [OS=Mus musculus]	0	22.743	4	3	20	3	770	87.2	6.68	30	20.78	2	3	transport;other biological processes	other membranes;other cytoplasmic organelle;other cell component	enzyme regulator activity;other molecular function	Pf12796, Pf16746	[GO:0001726]; GO:0120025; GO:0031252; GO:0042995; GO:0110165; GO:0005575 [GO:0005096]; GO:0008047; GO:0030695; GO:0043547; GO:0030234; GO:0060589; GO:0043087; GO:0051345; GO:0098772; GO:0050790; GO:0051336; GO:0043085; GO:0003674; GO:0065009; GO:0044093; GO:0065007; GO:0008150 [GO:0010008]; GO:0098588; GO:0005768; GO:0031090; GO:0031410; GO:0012505; GO:0016020; GO:0043227; GO:0097708; GO:0005737;…	78618	ENSMUSG00000049076	Acap2	mmu:78618; Q3UHL4; Q6ZQK5; Q811F3; Q9CTS8			0	0	1.031	0.04	0.760322	72.53	85.4	114.6	25.78	50.72	94.9	98.7	59.3	167.6	127.3	52	5.55439e+06	5.77727e+06	3.47076e+06	9.80712e+06	7.4491e+06	3.04526e+06
High	Master Protein	Q8QZT1	Acetyl-CoA acetyltransferase, mitochondrial [OS=Mus musculus]	0	813.823	83	27	3894	27	424	44.8	8.51	47221	7149.02	27	24	other metabolic processes;stress response;developmental processes;other biological processes	mitochondrion	other molecular function	Pf00108, Pf02803	[GO:0001889]; GO:0048732; GO:0061008; GO:0048513; GO:0048731; GO:0048856; GO:0007275; GO:0032502; GO:0032501; GO:0008150 [GO:0003985]; GO:0003988; GO:0016453; GO:0016408; GO:0016407; GO:0016747; GO:0016746; GO:0016740; GO:0003824; GO:0003674 [GO:0005759]; GO:0043233; GO:0070013; GO:0005739; GO:0031974; GO:0043226; GO:0043229; GO:0043231; GO:0005737; GO:0110165; GO:0005622; GO:0043227; GO:0005575 …	110446	ENSMUSG00000032047	Acat1	mmu:110446; Q3TE92; Q8QZT1	Synthesis of Ketone Bodies; Branched-chain amino acid catabolism; Utilization of Ketone Bodies	Fatty Acid Beta Oxidation; Synthesis and Degradation of Ketone Bodies; Tryptophan metabolism	6	0	0.71	-0.49	0.231627	59.99	112.3	87.7	24.95	16.04	113.2	131.8	78.8	88.4	79.5	108.3	1.45718e+09	1.69703e+09	1.0139e+09	1.13785e+09	1.02278e+09	1.39406e+09
High	Master Protein	Q8CAY6	Acetyl-CoA acetyltransferase, cytosolic [OS=Mus musculus]	0	608.511	81	25	1745	25	397	41.3	7.5	23299	3066.94	24	21	other metabolic processes;other biological processes	cytosol;other cell component	other molecular function	Pf00108, Pf02803	[GO:0003985]; GO:0003988; GO:0016453; GO:0016408; GO:0016407; GO:0016747; GO:0016746; GO:0016740; GO:0003824; GO:0003674 [GO:0005737]; GO:0110165; GO:0005622; GO:0005575 [GO:0005829]; GO:0110165; GO:0005737; GO:0005575; GO:0005622 [GO:0006635]; GO:0009062; GO:0019395; GO:0006631; GO:0044242; GO:0072329; GO:0034440; GO:0032787; GO:0044255; GO:0016042; GO:0044248; GO:0046395; GO:0030258; GO:0019752…	110460	ENSMUSG00000023832	Acat2	mmu:110460; Q3TJY7; Q62292; Q8CAY6; Q96EB7; Q99K88; Q9CYV2	Cholesterol biosynthesis		1	0	1.055	0.08	0.824075	66.88	97	103	32.3	19.29	105	105.1	55.5	111.4	133	90	8.05386e+08	8.06062e+08	4.25856e+08	8.54451e+08	1.02056e+09	6.90557e+08
High	Master Protein	Q8BMP6	Golgi resident protein GCP60 [OS=Mus musculus]	0	113.875	24	9	102	9	525	60.1	5.11	1257	143.93	7	9	other metabolic processes	other membranes;mitochondrion;ER/Golgi	other molecular function	Pf00887	[GO:0000062]; GO:0120227; GO:1901567; GO:0032559; GO:0033218; GO:1901681; GO:0005488; GO:0030554; GO:0032555; GO:0003674; GO:0017076; GO:0032553; GO:0000166; GO:0097367; GO:0036094; GO:1901265; GO:0097159; GO:1901363 [GO:0000139]; GO:0098588; GO:0098791; GO:0031090; GO:0031984; GO:0005794; GO:0016020; GO:0043227; GO:0110165; GO:0043229; GO:0043231; GO:0005737; GO:0012505; GO:0043226; GO:0005575; …	170760		Acbd3	mmu:170760; O35371; Q8BMP6	Golgi Associated Vesicle Biogenesis		1	0	1.44	0.53	0.446202	54.33	78.9	121.1	1.41	16.71	79.8	77.8	78.1	119.8	102	142.5	6.31053e+06	6.1476e+06	6.17472e+06	9.4682e+06	8.06758e+06	1.12673e+07
High	Master Protein	Q5XG73	Acyl-CoA-binding domain-containing protein 5 [OS=Mus musculus]	0	306.895	36	19	472	19	508	56.6	5.41	3919	564.39	16	19	other metabolic processes	other membranes;nucleus;other cytoplasmic organelle	other molecular function	Pf00887	[GO:0000062]; GO:0120227; GO:1901567; GO:0032559; GO:0033218; GO:1901681; GO:0005488; GO:0030554; GO:0032555; GO:0003674; GO:0017076; GO:0032553; GO:0000166; GO:0097367; GO:0036094; GO:1901265; GO:0097159; GO:1901363 [GO:0005654]; GO:0110165; GO:0031981; GO:0005575; GO:0043233; GO:0070013; GO:0005634; GO:0031974; GO:0043226; GO:0043229; GO:0043231; GO:0005622; GO:0043227 [GO:0005777]; GO:0042579;…	74159	ENSMUSG00000026781	Acbd5	A2AQX9; A2AQY0; mmu:74159; Q5XG73; Q6P7V7; Q7TSC2; Q8BKU6; Q8CI99; Q9CW41	RHOA GTPase cycle; RHOC GTPase cycle; Class I peroxisomal membrane protein import; Peroxisomal lipid metabolism		4	0	0.788	-0.34	0.19657	57.81	105.7	94.3	31.47	36.32	69.4	94.1	130.8	77.2	84	144.4	2.20284e+07	2.98559e+07	4.14985e+07	2.44849e+07	2.66448e+07	4.58053e+07
High	Master Protein	Q9D061	Acyl-CoA-binding domain-containing protein 6 [OS=Mus musculus]	0.002	6.308	6	2	9	2	282	30.9	5.11	26	5.12	1	2		other cell component	other molecular function	Pf00887	[GO:0000062]; GO:0120227; GO:1901567; GO:0032559; GO:0033218; GO:1901681; GO:0005488; GO:0030554; GO:0032555; GO:0003674; GO:0017076; GO:0032553; GO:0000166; GO:0097367; GO:0036094; GO:1901265; GO:0097159; GO:1901363 [GO:0005737]; GO:0110165; GO:0005622; GO:0005575 [GO:0008289]; GO:0005488; GO:0003674	72482	ENSMUSG00000033701	Acbd6	mmu:72482; Q3TMN7; Q9D061; Q9DCU4	Mitochondrial Fatty Acid Beta-Oxidation		1	0	1.01	0.01	0.623856	28.2	98.5	101.5	32.56	15.36	135	90.1	72.3	118.7	92.9	91	4.4446e+06	2.96836e+06	2.38175e+06	3.90899e+06	3.05864e+06	2.9959e+06
High	Master Protein	Q9JIX8	Apoptotic chromatin condensation inducer in the nucleus [OS=Mus musculus]	0	192.977	18	18	131	18	1338	150.6	5.91	670	176.81	14	18	cell organization and biogenesis;RNA metabolism OR transcription;other metabolic processes;developmental processes;other biological processes	plasma membrane;other membranes;cytosol;nucleus;other cell component	nucleic acid binding activity	Pf02037	[GO:0003676]; GO:0097159; GO:1901363; GO:0005488; GO:0003674 [GO:0005634]; GO:0043231; GO:0043227; GO:0043229; GO:0043226; GO:0005622; GO:0110165; GO:0005575 [GO:0005654]; GO:0110165; GO:0031981; GO:0005575; GO:0043233; GO:0070013; GO:0005634; GO:0031974; GO:0043226; GO:0043229; GO:0043231; GO:0005622; GO:0043227 [GO:0005730]; GO:0043232; GO:0031981; GO:0043228; GO:0043229; GO:0005622; GO:0043233…	56215	ENSMUSG00000022185	Acin1	B8JJ87; mmu:56215; Q9CSN7; Q9CSR9; Q9CSX7; Q9JIX8; Q9R046; Q9R047	Apoptotic cleavage of cellular proteins	mRNA processing	2	0	0.974	-0.04	0.536668	66.2	99	101	9.71	15.47	115.4	99.5	96.7	107.6	101.5	79.3	1.22659e+07	1.05802e+07	1.02766e+07	1.14373e+07	1.0795e+07	8.43348e+06
High	Master Protein	Q91V92	ATP-citrate synthase [OS=Mus musculus]	0	1471.6	62	65	4208	65	1091	119.7	7.44	45190	5563.07	62	63	other metabolic processes	plasma membrane;other membranes;cytosol;nucleus	other molecular function	Pf00285, Pf02629	[GO:0003878]; GO:0046912; GO:0016746; GO:0016740; GO:0003824; GO:0003674 [GO:0005524]; GO:0032559; GO:0035639; GO:0030554; GO:0032555; GO:0043168; GO:1901265; GO:0017076; GO:0032553; GO:0043167; GO:0097159; GO:1901363; GO:0000166; GO:0097367; GO:0005488; GO:0036094; GO:0003674 [GO:0005654]; GO:0110165; GO:0031981; GO:0005575; GO:0043233; GO:0070013; GO:0005634; GO:0031974; GO:0043226; GO:0043229;…	104112	ENSMUSG00000020917	Acly	mmu:104112; Q91V92	Neutrophil degranulation; Fatty acyl-CoA biosynthesis	Fatty Acid Biosynthesis	3	0	1.122	0.17	0.658961	56.51	101.6	98.4	44.48	17.2	107	106.9	41.4	103.4	137.7	103.6	4.89246e+08	4.88577e+08	1.89221e+08	4.72619e+08	6.29563e+08	4.7354e+08
High	Master Protein	Q8R519	2-amino-3-carboxymuconate-6-semialdehyde decarboxylase [OS=Mus musculus]	0	48.67	19	6	14	6	336	38	6.25	67	15.89	4	6	other metabolic processes;other biological processes	cytosol;other cell component	other molecular function	Pf04909	[GO:0001760]; GO:0016831; GO:0016830; GO:0016829; GO:0003824; GO:0003674 [GO:0005737]; GO:0110165; GO:0005622; GO:0005575 [GO:0005829]; GO:0110165; GO:0005737; GO:0005575; GO:0005622 [GO:0006569]; GO:0006568; GO:0009063; GO:0009074; GO:0046218; GO:1901606; GO:0006586; GO:0009072; GO:1901605; GO:0006520; GO:0046395; GO:1901565; GO:0016054; GO:0019439; GO:1901361; GO:0042402; GO:0042436; GO:0006576…	266645	ENSMUSG00000026348	Acmsd	B9EI97; mmu:266645; Q3UNW3; Q8R519		Tryptophan metabolism	1	0	0.588	-0.77	0.120249	47.96	153.8	46.2	72.13	51.11	148.4	286.7	53.2	15.6	51.4	44.6	3.7588e+06	7.26119e+06	1.34733e+06	395457	1.30286e+06	1.13015e+06
High	Master Protein	A2AKK5	Acyl-coenzyme A amino acid N-acyltransferase 1 [OS=Mus musculus]	0	64.359	16	6	61	1	416	46	8.73	363	87.22	4	6	other metabolic processes	other cytoplasmic organelle	other molecular function	Pf04775	[GO:0005777]; GO:0042579; GO:0043231; GO:0005737; GO:0043227; GO:0043229; GO:0110165; GO:0005622; GO:0043226; GO:0005575 [GO:0006631]; GO:0032787; GO:0044255; GO:0019752; GO:0006629; GO:0044237; GO:0043436; GO:0044238; GO:0071704; GO:0008152; GO:0009987; GO:0006082; GO:0008150; GO:0044281 [GO:0006637]; GO:0009150; GO:0033875; GO:0034032; GO:0035383; GO:0043603; GO:0006163; GO:0009259; GO:0033865;…	230161	ENSMUSG00000070985	Acnat1	A2AKK4; A2AKK5; mmu:230161; Q0QBA1			0	0	0.708	-0.5	0.0908332	36.91	117.1	82.9	36.99	7.08	110.7	83.1	171.1	78.4	72.8	83.9	3.54634e+07	2.66352e+07	5.48203e+07	2.51049e+07	2.33153e+07	2.68679e+07
High	Master Protein	Q8BGG9	Acyl-coenzyme A amino acid N-acyltransferase 2 [OS=Mus musculus]	0	68.01	16	7	38	2	420	46.6	7.97	156	52.11	4	6	other metabolic processes	other cytoplasmic organelle	other molecular function	Pf04775	[GO:0005777]; GO:0042579; GO:0043231; GO:0005737; GO:0043227; GO:0043229; GO:0110165; GO:0005622; GO:0043226; GO:0005575 [GO:0006631]; GO:0032787; GO:0044255; GO:0019752; GO:0006629; GO:0044237; GO:0043436; GO:0044238; GO:0071704; GO:0008152; GO:0009987; GO:0006082; GO:0008150; GO:0044281 [GO:0006637]; GO:0009150; GO:0033875; GO:0034032; GO:0035383; GO:0043603; GO:0006163; GO:0009259; GO:0033865;…	209186	ENSMUSG00000060317	Acnat2	B2D099; mmu:209186; Q8BGG9; Q91XC7			0	4	0.987	-0.02	0.503657	68.22	128.7	71.3	30.23	40.88	147	80.7	144.1	79.8	105.1	43.3	2.20839e+07	1.21252e+07	2.16494e+07	1.19955e+07	1.57929e+07	6.49918e+06
High	Master Protein	P28271	Cytoplasmic aconitate hydratase [OS=Mus musculus]	0	1191.01	67	57	4204	56	889	98.1	7.5	43706	6700.79	53	55	other metabolic processes;transport;developmental processes;other biological processes	cytosol;ER/Golgi;other cell component	nucleic acid binding activity;other molecular function		[GO:0003723]; GO:0003676; GO:0097159; GO:1901363; GO:0005488; GO:0003674 [GO:0003994]; GO:0016836; GO:0016835; GO:0016829; GO:0003824; GO:0003674 [GO:0005737]; GO:0110165; GO:0005622; GO:0005575 [GO:0005783]; GO:0043231; GO:0005737; GO:0012505; GO:0043227; GO:0043229; GO:0110165; GO:0005622; GO:0043226; GO:0005575 [GO:0005794]; GO:0043231; GO:0005737; GO:0012505; GO:0043227; GO:0043229; GO:011016…	11428	ENSMUSG00000028405	Aco1	mmu:11428; P28271; Q3TQ15; Q99K54	Iron uptake and transport	mRNA processing	2	1	1.037	0.05	0.871699	53	92.2	107.8	9.5	7.44	94.9	100.9	83.5	111	111.9	97.7	7.01292e+08	7.45406e+08	6.16824e+08	8.2021e+08	8.26328e+08	7.21723e+08
High	Master Protein	Q99KI0	Aconitate hydratase, mitochondrial [OS=Mus musculus]	0	1034.76	55	48	4648	48	780	85.4	7.93	57448	7491.7	45	44	other metabolic processes;stress response;developmental processes	cytosol;mitochondrion	other molecular function	Pf00330	[GO:0001889]; GO:0048732; GO:0061008; GO:0048513; GO:0048731; GO:0048856; GO:0007275; GO:0032502; GO:0032501; GO:0008150 [GO:0003994]; GO:0016836; GO:0016835; GO:0016829; GO:0003824; GO:0003674 [GO:0005506]; GO:0046914; GO:0046872; GO:0043169; GO:0043167; GO:0005488; GO:0003674 [GO:0005739]; GO:0043231; GO:0005737; GO:0043227; GO:0043229; GO:0110165; GO:0005622; GO:0043226; GO:0005575 [GO:0005829…	11429	ENSMUSG00000022477	Aco2	mmu:11429; Q3UDK9; Q3ULG9; Q3UNH7; Q505P4; Q99KI0	Citric acid cycle (TCA cycle)	TCA Cycle	2	0	1.134	0.18	0.631041	39.39	93.9	106.1	17.99	8.97	101.8	100.1	72.5	113	115.3	97.4	9.43222e+08	9.27644e+08	6.7166e+08	1.04794e+09	1.06864e+09	9.02865e+08
High	Master Protein	O55137	Acyl-coenzyme A thioesterase 1 [OS=Mus musculus]	0	423.68	59	21	897	7	419	46.1	6.58	5857	1288.67	19	21	other metabolic processes;other biological processes	cytosol;other cell component	other molecular function	Pf04775	[GO:0001676]; GO:0006631; GO:0032787; GO:0044255; GO:0019752; GO:0006629; GO:0044237; GO:0043436; GO:0044238; GO:0071704; GO:0008152; GO:0009987; GO:0006082; GO:0008150; GO:0044281 [GO:0005737]; GO:0110165; GO:0005622; GO:0005575 [GO:0005829]; GO:0110165; GO:0005737; GO:0005575; GO:0005622 [GO:0006631]; GO:0032787; GO:0044255; GO:0019752; GO:0006629; GO:0044237; GO:0043436; GO:0044238; GO:0071704…	26897	ENSMUSG00000072949	Acot1	mmu:26897; O55137; Q549A9	Peroxisomal protein import; Mitochondrial Fatty Acid Beta-Oxidation	Cholesterol metabolism (includes both Bloch and Kandutsch-Russell pathways); Omega-3/Omega-6 FA synthesis; Omega-9 FA synthesis	5	16	0.762	-0.39	0.346397	55.97	95.5	104.5	16.03	42.41	99	74.2	99.9	155.5	108.2	63.1	2.69061e+08	2.01622e+08	2.71478e+08	4.22583e+08	2.94135e+08	1.71485e+08
High	None	Q32MW3	Acyl-coenzyme A thioesterase 10, mitochondrial [OS=Mus musculus]	0	36.425	13	6	47	6	439	50.5	7.88	95	46	5	6	other metabolic processes		other molecular function		[GO:0006637]; GO:0009150; GO:0033875; GO:0034032; GO:0035383; GO:0043603; GO:0006163; GO:0009259; GO:0033865; GO:0072521; GO:0006790; GO:0071704; GO:0034641; GO:0009117; GO:0019693; GO:0006753; GO:0006725; GO:0046483; GO:1901360; GO:1901564; GO:0044237; GO:0008152; GO:0006807; GO:0006796; GO:0019637; GO:1901135; GO:0055086; GO:0009987; GO:0008150; GO:0006793; GO:0006139; GO:0044281; GO:0044238 [G…	64833	ENSMUSG00000047565	Acot10	A0FJF7; mmu:64833; Q32MW2; Q32MW3			0	0	3.547	1.83	8.06416e-05	56.33	35.8	164.2	74.17	17.88	29.6	33.2	101.8	152.6	166.5	116.3	3.85422e+06	4.33263e+06	1.32745e+07	1.99004e+07	2.17064e+07	1.51564e+07
High	Master Protein	Q8VHQ9	Acyl-coenzyme A thioesterase 11 [OS=Mus musculus]	0	18.807	5	3	16	3	594	67.3	6.8	150	16.52	2	3	other metabolic processes;stress response;signal transduction;other biological processes	cytosol;mitochondrion;other cell component	other molecular function	Pf03061	[GO:0005737]; GO:0110165; GO:0005622; GO:0005575 [GO:0005759]; GO:0043233; GO:0070013; GO:0005739; GO:0031974; GO:0043226; GO:0043229; GO:0043231; GO:0005737; GO:0110165; GO:0005622; GO:0043227; GO:0005575 [GO:0005829]; GO:0110165; GO:0005737; GO:0005575; GO:0005622 [GO:0006631]; GO:0032787; GO:0044255; GO:0019752; GO:0006629; GO:0044237; GO:0043436; GO:0044238; GO:0071704; GO:0008152; GO:0009987…	329910	ENSMUSG00000034853	Acot11	mmu:329910; Q8VHQ9	Mitochondrial Fatty Acid Beta-Oxidation		1	0	1.698	0.76	0.414842	39.06	63.1	136.9	30.68	56.22	68.7	91.4	48.7	149.2	192.5	49.5	1.22021e+06	1.62299e+06	865119	2649851	3.41818e+06	879357
High	Master Protein	Q9DBK0	Acetyl-coenzyme A thioesterase [OS=Mus musculus]	0	204.706	34	18	267	18	556	61.7	7.18	1557	319.68	18	18	other metabolic processes	cytosol	other molecular function	Pf03061	[GO:0003986]; GO:0016289; GO:0016790; GO:0016788; GO:0016787; GO:0003824; GO:0003674 [GO:0005524]; GO:0032559; GO:0035639; GO:0030554; GO:0032555; GO:0043168; GO:1901265; GO:0017076; GO:0032553; GO:0043167; GO:0097159; GO:1901363; GO:0000166; GO:0097367; GO:0005488; GO:0036094; GO:0003674 [GO:0005829]; GO:0110165; GO:0005737; GO:0005575; GO:0005622 [GO:0006084]; GO:0006637; GO:0009150; GO:0033875…	74156	ENSMUSG00000021620	Acot12	mmu:74156; Q544M5; Q8R108; Q9DBK0	Mitochondrial Fatty Acid Beta-Oxidation		1	0	1.079	0.11	0.874904	56.24	95.1	104.9	9.14	15.48	90.7	107.2	93.3	118.9	102.9	87	3.61242e+07	4.26949e+07	3.716e+07	4.73576e+07	4.0972e+07	3.46668e+07
High	Master Protein	Q9CQR4	Acyl-coenzyme A thioesterase 13 [OS=Mus musculus]	0	193.204	64	6	724	6	140	15.2	8.82	5154	987.69	6	6	cell organization and biogenesis;other biological processes	cytosol;cytoskeleton;mitochondrion;nucleus	other molecular function	Pf03061	[GO:0005634]; GO:0043231; GO:0043227; GO:0043229; GO:0043226; GO:0005622; GO:0110165; GO:0005575 [GO:0005739]; GO:0043231; GO:0005737; GO:0043227; GO:0043229; GO:0110165; GO:0005622; GO:0043226; GO:0005575 [GO:0005819]; GO:0043232; GO:0015630; GO:0043228; GO:0043229; GO:0005622; GO:0005856; GO:0043226; GO:0110165; GO:0005575 [GO:0005829]; GO:0110165; GO:0005737; GO:0005575; GO:0005622 [GO:0016290…	66834	ENSMUSG00000006717	Acot13	mmu:66834; Q9CQR4	Mitochondrial Fatty Acid Beta-Oxidation		1	0	1.103	0.14	0.716237	47.66	102.4	97.6	35.09	9.8	107.1	121.7	57.7	115.7	95.6	102.2	1.9878e+08	2.25708e+08	1.07092e+08	2.1466e+08	1.77366e+08	1.89619e+08
High	Master Protein	Q9QYR9	Acyl-coenzyme A thioesterase 2, mitochondrial [OS=Mus musculus]	0	321.507	52	18	795	8	453	49.6	7.36	5297	1031.24	17	18	other metabolic processes;stress response	mitochondrion	other molecular function	Pf04775	[GO:0000038]; GO:0006631; GO:0032787; GO:0044255; GO:0019752; GO:0006629; GO:0044237; GO:0043436; GO:0044238; GO:0071704; GO:0008152; GO:0009987; GO:0006082; GO:0008150; GO:0044281 [GO:0001666]; GO:0006950; GO:0036293; GO:0050896; GO:0070482; GO:0008150; GO:0009628 [GO:0001676]; GO:0006631; GO:0032787; GO:0044255; GO:0019752; GO:0006629; GO:0044237; GO:0043436; GO:0044238; GO:0071704; GO:0008152;…	171210	ENSMUSG00000021226	Acot2	mmu:171210; Q3T9C9; Q9QYR9	Peroxisomal protein import; Mitochondrial Fatty Acid Beta-Oxidation	Cholesterol metabolism (includes both Bloch and Kandutsch-Russell pathways); Omega-3/Omega-6 FA synthesis; Omega-9 FA synthesis	5	0	1.326	0.41	0.408835	42.72	108.7	91.3	45.28	4.26	161.2	105.9	62	88.9	94.6	87.3	1.37905e+08	9.05903e+07	5.30869e+07	7.60912e+07	8.09795e+07	7.47202e+07
High	Master Protein	Q9QYR7	Acyl-coenzyme A thioesterase 3 [OS=Mus musculus]	0	249.008	37	11	322	5	432	47.5	7.46	2166	504.78	9	11	other metabolic processes	cytosol;other cytoplasmic organelle	other molecular function	Pf04775	[GO:0000038]; GO:0006631; GO:0032787; GO:0044255; GO:0019752; GO:0006629; GO:0044237; GO:0043436; GO:0044238; GO:0071704; GO:0008152; GO:0009987; GO:0006082; GO:0008150; GO:0044281 [GO:0001676]; GO:0006631; GO:0032787; GO:0044255; GO:0019752; GO:0006629; GO:0044237; GO:0043436; GO:0044238; GO:0071704; GO:0008152; GO:0009987; GO:0006082; GO:0008150; GO:0044281 [GO:0005777]; GO:0042579; GO:0043231;…	171281	ENSMUSG00000021228	Acot3	mmu:171281; Q6Q2Z7; Q9QYR7	Peroxisomal protein import; Mitochondrial Fatty Acid Beta-Oxidation		2	0	0.531	-0.91	0.00200605	74.35	144.6	55.4	94.78	6.07	325.3	107.3	39.7	40.9	41.2	45.5	6.57754e+07	2.17022e+07	8.03319e+06	8.27615e+06	8.32046e+06	9.20167e+06
High	Master Protein	Q8BWN8	Peroxisomal succinyl-coenzyme A thioesterase [OS=Mus musculus]	0	169.085	36	13	329	8	421	46.5	7.85	1787	404.84	10	13	other metabolic processes	other cytoplasmic organelle	other molecular function	Pf04775	[GO:0000038]; GO:0006631; GO:0032787; GO:0044255; GO:0019752; GO:0006629; GO:0044237; GO:0043436; GO:0044238; GO:0071704; GO:0008152; GO:0009987; GO:0006082; GO:0008150; GO:0044281 [GO:0001676]; GO:0006631; GO:0032787; GO:0044255; GO:0019752; GO:0006629; GO:0044237; GO:0043436; GO:0044238; GO:0071704; GO:0008152; GO:0009987; GO:0006082; GO:0008150; GO:0044281 [GO:0004778]; GO:0016289; GO:0016790;…	171282	ENSMUSG00000052392	Acot4	mmu:171282; Q8BJQ1; Q8BL20; Q8BWN8; Q9QYR8	Peroxisomal protein import; Beta-oxidation of very long chain fatty acids		2	2	0.669	-0.58	0.0452516	58.91	137	63	30.05	30.95	169.3	91.1	130.1	55.1	59.8	94.6	4.60782e+07	2.47894e+07	3.54038e+07	14981991	1.6269e+07	2.57501e+07
High	None	Q6Q2Z6	Acyl-coenzyme A thioesterase 5 [OS=Mus musculus]	0	118.503	14	5	224	0	421	46.5	7.52	1077	285.85	4	5	other metabolic processes	cytosol;other cytoplasmic organelle	other molecular function	Pf04775	[GO:0000038]; GO:0006631; GO:0032787; GO:0044255; GO:0019752; GO:0006629; GO:0044237; GO:0043436; GO:0044238; GO:0071704; GO:0008152; GO:0009987; GO:0006082; GO:0008150; GO:0044281 [GO:0001676]; GO:0006631; GO:0032787; GO:0044255; GO:0019752; GO:0006629; GO:0044237; GO:0043436; GO:0044238; GO:0071704; GO:0008152; GO:0009987; GO:0006082; GO:0008150; GO:0044281 [GO:0005777]; GO:0042579; GO:0043231;…	217698	ENSMUSG00000042540	Acot5	E9QKJ5; mmu:217698; Q6Q2Z6	Peroxisomal protein import; Mitochondrial Fatty Acid Beta-Oxidation		2	0
High	Master Protein Rejected	Q32Q92	Acyl-coenzyme A thioesterase 6 [OS=Mus musculus]	0	138.359	17	6	273	0	419	46.7	7.02	1515	346.43	5	6	other metabolic processes	other cytoplasmic organelle	other molecular function	Pf04775	[GO:0005777]; GO:0042579; GO:0043231; GO:0005737; GO:0043227; GO:0043229; GO:0110165; GO:0005622; GO:0043226; GO:0005575 [GO:0006631]; GO:0032787; GO:0044255; GO:0019752; GO:0006629; GO:0044237; GO:0043436; GO:0044238; GO:0071704; GO:0008152; GO:0009987; GO:0006082; GO:0008150; GO:0044281 [GO:0006637]; GO:0009150; GO:0033875; GO:0034032; GO:0035383; GO:0043603; GO:0006163; GO:0009259; GO:0033865;…	217700	ENSMUSG00000043487	Acot6	mmu:217700; Q32Q92; Q3TQG7; Q8BXE0; Q8BYI3; Q99LZ0	Beta-oxidation of very long chain fatty acids		1	0
High	Master Protein	Q91V12	Cytosolic acyl coenzyme A thioester hydrolase [OS=Mus musculus]	0	107.378	22	6	156	6	381	42.5	8.68	982	205.18	6	6	other metabolic processes	cytosol;nucleus;other cell component	other molecular function	Pf03061	[GO:0000062]; GO:0120227; GO:1901567; GO:0032559; GO:0033218; GO:1901681; GO:0005488; GO:0030554; GO:0032555; GO:0003674; GO:0017076; GO:0032553; GO:0000166; GO:0097367; GO:0036094; GO:1901265; GO:0097159; GO:1901363 [GO:0005654]; GO:0110165; GO:0031981; GO:0005575; GO:0043233; GO:0070013; GO:0005634; GO:0031974; GO:0043226; GO:0043229; GO:0043231; GO:0005622; GO:0043227 [GO:0005737]; GO:0110165;…	70025	ENSMUSG00000028937	Acot7	A2A8K9; A2A8L0; A2A8L2; mmu:70025; Q3U8C6; Q59HQ2; Q91V12	Mitochondrial Fatty Acid Beta-Oxidation		1	0	0.785	-0.35	0.182454	54.74	112.8	87.2	25.73	19.75	123.7	117.8	74.1	91	115.1	78.3	4.97839e+07	4.74164e+07	2.98367e+07	3.66395e+07	4.63477e+07	3.15069e+07
High	Master Protein	P58137	Acyl-coenzyme A thioesterase 8 [OS=Mus musculus]	0	80.157	22	6	50	6	320	35.8	7.64	344	58.2	5	6	cell organization and biogenesis;other metabolic processes;other biological processes	other cytoplasmic organelle	other molecular function	Pf13622	[GO:0003986]; GO:0016289; GO:0016790; GO:0016788; GO:0016787; GO:0003824; GO:0003674 [GO:0004778]; GO:0016289; GO:0016790; GO:0016788; GO:0016787; GO:0003824; GO:0003674 [GO:0005777]; GO:0042579; GO:0043231; GO:0005737; GO:0043227; GO:0043229; GO:0110165; GO:0005622; GO:0043226; GO:0005575 [GO:0005782]; GO:0031907; GO:0005777; GO:0043233; GO:0070013; GO:0042579; GO:0031974; GO:0043226; GO:0043229…	170789	ENSMUSG00000017307	Acot8	mmu:170789; P58137; Q8VHM4	Peroxisomal protein import; Synthesis of bile acids and bile salts via 7alpha-hydroxycholesterol; Beta-oxidation of pristanoyl-CoA; alpha-linolenic acid (ALA) metabolism; Beta-oxidation of very long chain fatty acids		5	0	0.87	-0.2	0.40045	74.08	107.2	92.8	51.54	99.78	92.4	183.2	71	79.9	170.9	2.5	7.38764e+06	1.46447e+07	5.67742e+06	6.39073e+06	1.36587e+07	202276
High	Master Protein	Q9R0X4	Acyl-coenzyme A thioesterase 9, mitochondrial [OS=Mus musculus]	0	135.678	30	12	101	12	439	50.5	8.59	328	107.86	10	12	other metabolic processes	mitochondrion	other molecular function		[GO:0003986]; GO:0016289; GO:0016790; GO:0016788; GO:0016787; GO:0003824; GO:0003674 [GO:0005739]; GO:0043231; GO:0005737; GO:0043227; GO:0043229; GO:0110165; GO:0005622; GO:0043226; GO:0005575 [GO:0006637]; GO:0009150; GO:0033875; GO:0034032; GO:0035383; GO:0043603; GO:0006163; GO:0009259; GO:0033865; GO:0072521; GO:0006790; GO:0071704; GO:0034641; GO:0009117; GO:0019693; GO:0006753; GO:0006725;…	56360	ENSMUSG00000025287	Acot9	mmu:56360; Q545G7; Q9R0X4; Q9WTJ0; Q9WUZ8	Mitochondrial Fatty Acid Beta-Oxidation		1	0	4.09	2.03	1.11097e-06	81.51	30.5	169.5	13.68	5.62	28	31	36.6	172.3	174.8	157.3	4.37413e+06	4.84793e+06	5.71751e+06	2.69237e+07	2.73191e+07	2.45868e+07
High	Master Protein	Q9R0H0	Peroxisomal acyl-coenzyme A oxidase 1 [OS=Mus musculus]	0	1614.62	83	51	6143	51	661	74.6	8.48	77490	10025.1	51	49	cell organization and biogenesis;other metabolic processes;other biological processes	other membranes;cytosol;other cytoplasmic organelle;other cell component	other molecular function	Pf01756	[GO:0000038]; GO:0006631; GO:0032787; GO:0044255; GO:0019752; GO:0006629; GO:0044237; GO:0043436; GO:0044238; GO:0071704; GO:0008152; GO:0009987; GO:0006082; GO:0008150; GO:0044281 [GO:0003997]; GO:0016634; GO:0016627; GO:0016491; GO:0003824; GO:0003674 [GO:0005504]; GO:0008289; GO:0033293; GO:0005488; GO:0031406; GO:0003674; GO:0043168; GO:0043167 [GO:0005737]; GO:0110165; GO:0005622; GO:0005575…	11430	ENSMUSG00000020777	Acox1	A2A850; mmu:11430; O35616; Q3TDG0; Q8BYC3; Q9R0H0	Peroxisomal protein import; alpha-linolenic acid (ALA) metabolism; Beta-oxidation of very long chain fatty acids	PPAR signaling pathway; Eicosanoid metabolism via Cyclo Oxygenases (COX); Eicosanoid metabolism via Lipo Oxygenases (LOX); Omega-3/Omega-6 FA synthesis	7	0	0.745	-0.43	0.305956	57.35	113	87	15.01	4.47	118.8	91.6	121.7	84.7	91.7	91.5	1.30636e+09	1.00683e+09	1.33759e+09	9.30778e+08	1.0076e+09	1.00608e+09
High	Master Protein	Q9QXD1	Peroxisomal acyl-coenzyme A oxidase 2 [OS=Mus musculus]	0	509.821	50	39	1128	39	681	76.8	7.46	8586	1263.16	36	37	other metabolic processes;other biological processes	cytosol;other cytoplasmic organelle;other cell component	other molecular function	Pf01756, Pf02770	[GO:0000038]; GO:0006631; GO:0032787; GO:0044255; GO:0019752; GO:0006629; GO:0044237; GO:0043436; GO:0044238; GO:0071704; GO:0008152; GO:0009987; GO:0006082; GO:0008150; GO:0044281 [GO:0003997]; GO:0016634; GO:0016627; GO:0016491; GO:0003824; GO:0003674 [GO:0005504]; GO:0008289; GO:0033293; GO:0005488; GO:0031406; GO:0003674; GO:0043168; GO:0043167 [GO:0005777]; GO:0042579; GO:0043231; GO:0005737…	93732	ENSMUSG00000021751	Acox2	mmu:93732; Q8VCB0; Q9QXD1	Peroxisomal protein import; Synthesis of bile acids and bile salts via 7alpha-hydroxycholesterol; Beta-oxidation of pristanoyl-CoA	PPAR signaling pathway; Eicosanoid metabolism via Cyclo Oxygenases (COX); Eicosanoid metabolism via Lipo Oxygenases (LOX)	6	0	0.931	-0.1	0.793852	55.91	127.7	72.3	50.65	20.63	130.9	166.8	51.5	73.1	103.5	74.2	2.33413e+08	2.97349e+08	9.19187e+07	1.30384e+08	1.84564e+08	1.3228e+08
High	Master Protein	Q9EPL9	Peroxisomal acyl-coenzyme A oxidase 3 [OS=Mus musculus]	0	95.535	20	9	53	9	700	78.4	7.12	219	64.49	5	9	other metabolic processes;other biological processes	other cytoplasmic organelle	other molecular function	Pf00441, Pf01756	[GO:0003997]; GO:0016634; GO:0016627; GO:0016491; GO:0003824; GO:0003674 [GO:0005504]; GO:0008289; GO:0033293; GO:0005488; GO:0031406; GO:0003674; GO:0043168; GO:0043167 [GO:0005777]; GO:0042579; GO:0043231; GO:0005737; GO:0043227; GO:0043229; GO:0110165; GO:0005622; GO:0043226; GO:0005575 [GO:0005782]; GO:0031907; GO:0005777; GO:0043233; GO:0070013; GO:0042579; GO:0031974; GO:0043226; GO:0043229…	80911	ENSMUSG00000029098	Acox3	mmu:80911; Q7TPP6; Q80UQ0; Q9EPL9	Peroxisomal protein import; Beta-oxidation of pristanoyl-CoA	PPAR signaling pathway; Eicosanoid metabolism via Cyclo Oxygenases (COX); Eicosanoid metabolism via Lipo Oxygenases (LOX); Omega-3/Omega-6 FA synthesis	6	0	1.598	0.68	0.287495	46.11	79.7	120.3	5.55	39.64	68.9	69.2	75.9	104.4	187.2	94.3	5.9694e+06	5.99042e+06	6.57337e+06	9.03912e+06	1.62103e+07	8.16416e+06
High	Master Protein	Q9D358	Low molecular weight phosphotyrosine protein phosphatase [OS=Mus musculus]	0	80.779	41	6	176	6	158	18.2	6.74	1502	225.99	5	6	protein metabolism;other metabolic processes	plasma membrane;other membranes;cytosol;other cell component	other molecular function	Pf01451	[GO:0003993]; GO:0016791; GO:0042578; GO:0016311; GO:0016788; GO:0006796; GO:0016787; GO:0006793; GO:0003824; GO:0044237; GO:0003674; GO:0008152; GO:0009987; GO:0008150 [GO:0004725]; GO:0004721; GO:0035335; GO:0016791; GO:0140096; GO:0006470; GO:0042578; GO:0016311; GO:0003824; GO:0018215; GO:0006464; GO:0016788; GO:0006796; GO:0003674; GO:0036211; GO:0044267; GO:0016787; GO:0006793; GO:0019538; …	11431	ENSMUSG00000044573	Acp1	mmu:11431; O88739; O88740; Q9D358; Q9QWF5			0	0	0.847	-0.24	0.594079	57.01	99.6	100.4	5.09	21.19	104.2	103.6	95	116.7	104.5	75.9	1.2854e+08	1.27774e+08	1.17191e+08	1.43943e+08	1.28888e+08	9.35374e+07
High	Master Protein	P24638	Lysosomal acid phosphatase [OS=Mus musculus]	0	12.076	7	3	17	3	423	48.5	7.02	34	6.45	1	3	cell organization and biogenesis;protein metabolism;other metabolic processes;developmental processes;other biological processes	other membranes;other cytoplasmic organelle;other cell component	other molecular function	Pf00328	[GO:0001501]; GO:0048731; GO:0048856; GO:0007275; GO:0032502; GO:0032501; GO:0008150 [GO:0001784]; GO:0045309; GO:0051219; GO:0005515; GO:0005488; GO:0003674 [GO:0003993]; GO:0016791; GO:0042578; GO:0016311; GO:0016788; GO:0006796; GO:0016787; GO:0006793; GO:0003824; GO:0044237; GO:0003674; GO:0008152; GO:0009987; GO:0008150 [GO:0004721]; GO:0016791; GO:0140096; GO:0006470; GO:0042578; GO:0016311…	11432	ENSMUSG00000002103	Acp2	mmu:11432; P24638; Q8QZT5			0	0	1.366	0.45	0.558162	56.64	75.3	124.7	29.53	66.87	48.8	85.3	58.3	71.3	96.6	239.8	4.60682e+06	8.05164e+06	5.50239e+06	6.72728e+06	9.11648e+06	2.2631e+07
High	Master Protein	Q05117	Tartrate-resistant acid phosphatase type 5 [OS=Mus musculus]	0	15.2	6	1	13	1	327	36.8	8.9	25	22.39	1	1	other metabolic processes;stress response;developmental processes;other biological processes	other cytoplasmic organelle	other molecular function	Pf00149	[GO:0001503]; GO:0032501; GO:0008150 [GO:0003993]; GO:0016791; GO:0042578; GO:0016311; GO:0016788; GO:0006796; GO:0016787; GO:0006793; GO:0003824; GO:0044237; GO:0003674; GO:0008152; GO:0009987; GO:0008150 [GO:0005764]; GO:0000323; GO:0005773; GO:0043231; GO:0005737; GO:0043227; GO:0043229; GO:0110165; GO:0005622; GO:0043226; GO:0005575 [GO:0008198]; GO:0005506; GO:0046914; GO:0046872; GO:0043169…	11433	ENSMUSG00000001348	Acp5	mmu:11433; Q05117	Vitamin B2 (riboflavin) metabolism	Osteoclast	2	0	0.46	-1.12	0.000744774	49.14	123.6	76.4	31.81	32.9	120.9	98.7	180.8	41.7	74.7	83.2	5.43444e+07	4.43919e+07	8.12866e+07	18771812	3.35678e+07	3.74176e+07
High	Master Protein	Q8BP40	Lysophosphatidic acid phosphatase type 6 [OS=Mus musculus]	0	157.727	31	11	301	11	418	47.6	7.72	2569	416.89	9	11	other metabolic processes;developmental processes	other cell component	other molecular function	Pf00328	[GO:0002244]; GO:0030154; GO:0030097; GO:0048869; GO:0048534; GO:0009987; GO:0032502; GO:0048513; GO:0002520; GO:0008150; GO:0048856; GO:0048731; GO:0002376; GO:0007275; GO:0032501 [GO:0003993]; GO:0016791; GO:0042578; GO:0016311; GO:0016788; GO:0006796; GO:0016787; GO:0006793; GO:0003824; GO:0044237; GO:0003674; GO:0008152; GO:0009987; GO:0008150 [GO:0005737]; GO:0110165; GO:0005622; GO:0005575 …	66659	ENSMUSG00000028093	Acp6	mmu:66659; Q3TNE2; Q8BN33; Q8BP40; Q9JMG5; Q9QXG5	Synthesis of PA		1	0	0.755	-0.41	0.158565	55.39	104.7	95.3	12.55	10.65	99.2	101	123.5	82.4	91.9	102	5.69253e+07	5.79755e+07	7.08864e+07	4.72794e+07	5.27744e+07	5.85385e+07
High	Master Protein	Q8VCW8	Medium-chain acyl-CoA ligase ACSF2, mitochondrial [OS=Mus musculus]	0	948.253	64	34	2668	34	615	67.9	8.18	35976	4953.97	34	29	other metabolic processes		other molecular function	Pf00501	[GO:0005524]; GO:0032559; GO:0035639; GO:0030554; GO:0032555; GO:0043168; GO:1901265; GO:0017076; GO:0032553; GO:0043167; GO:0097159; GO:1901363; GO:0000166; GO:0097367; GO:0005488; GO:0036094; GO:0003674 [GO:0006631]; GO:0032787; GO:0044255; GO:0019752; GO:0006629; GO:0044237; GO:0043436; GO:0044238; GO:0071704; GO:0008152; GO:0009987; GO:0006082; GO:0008150; GO:0044281 [GO:0031956]; GO:0015645;…	264895	ENSMUSG00000076435	Acsf2	mmu:264895; Q3TDU9; Q3U5G9; Q8VCW8	Mitochondrial Fatty Acid Beta-Oxidation		1	0	0.872	-0.2	0.646951	54.72	100.4	99.6	9.39	8.03	100.9	114.3	95.4	101.7	100.1	87.6	7.00656e+08	7.93716e+08	6.62448e+08	7.06488e+08	6.95353e+08	6.08226e+08
High	Master Protein	Q3URE1	Malonate--CoA ligase ACSF3, mitochondrial [OS=Mus musculus]	0	219.365	37	19	195	19	583	65	8.02	887	241.63	13	19	other metabolic processes		other molecular function	Pf00501	[GO:0005524]; GO:0032559; GO:0035639; GO:0030554; GO:0032555; GO:0043168; GO:1901265; GO:0017076; GO:0032553; GO:0043167; GO:0097159; GO:1901363; GO:0000166; GO:0097367; GO:0005488; GO:0036094; GO:0003674 [GO:0006631]; GO:0032787; GO:0044255; GO:0019752; GO:0006629; GO:0044237; GO:0043436; GO:0044238; GO:0071704; GO:0008152; GO:0009987; GO:0006082; GO:0008150; GO:0044281 [GO:0006633]; GO:0006631;…	257633	ENSMUSG00000015016	Acsf3	mmu:257633; Q3URE1; Q78IW2; Q8VC75	Synthesis of very long-chain fatty acyl-CoAs		1	0	1.209	0.27	0.713862	39.27	87.7	112.3	10.37	5.51	76.4	89.1	93.6	119.6	114.2	107.1	4.84267e+07	5.6518e+07	5.93838e+07	7.58316e+07	7.24396e+07	6.79183e+07
High	Master Protein	P41216	Long-chain-fatty-acid--CoA ligase 1 [OS=Mus musculus]	0	926.732	63	51	3215	48	699	77.9	7.15	26758	4039.02	47	51	other metabolic processes;transport;signal transduction;other biological processes	plasma membrane;other membranes;mitochondrion;ER/Golgi;other cytoplasmic organelle	other molecular function	Pf00501, Pf13193	[GO:0000038]; GO:0006631; GO:0032787; GO:0044255; GO:0019752; GO:0006629; GO:0044237; GO:0043436; GO:0044238; GO:0071704; GO:0008152; GO:0009987; GO:0006082; GO:0008150; GO:0044281 [GO:0001676]; GO:0006631; GO:0032787; GO:0044255; GO:0019752; GO:0006629; GO:0044237; GO:0043436; GO:0044238; GO:0071704; GO:0008152; GO:0009987; GO:0006082; GO:0008150; GO:0044281 [GO:0004467]; GO:0015645; GO:0016405;…	14081	ENSMUSG00000018796	Acsl1	mmu:14081; P41216; Q6GTG6; Q9DBK5	Synthesis of very long-chain fatty acyl-CoAs; Linoleic acid (LA) metabolism; alpha-linolenic acid (ALA) metabolism	Fatty Acid Beta Oxidation; PPAR signaling pathway; Fatty Acid Biosynthesis; Mitochondrial LC-Fatty Acid Beta-Oxidation; Cholesterol metabolism (includes both Bloch and Kandutsch-Russell pathways); Omega-3/Omega-6 FA synthesis; Omega-9 FA synthesis	10	3	0.793	-0.33	0.424192	51.56	108.2	91.8	7.07	26.01	110.5	96.1	106	74.3	89.9	123.1	8.78394e+08	7.63908e+08	8.42626e+08	5.90696e+08	7.1491e+08	9.78524e+08
High	Master Protein	Q9CZW4	Long-chain-fatty-acid--CoA ligase 3 [OS=Mus musculus]	0	28.517	7	4	15	3	720	80.4	8.54	57	10.18	3	4	cell organization and biogenesis;other metabolic processes;transport;developmental processes;other biological processes	plasma membrane;other membranes;mitochondrion;ER/Golgi;other cytoplasmic organelle;other cell component	other molecular function	Pf00501	[GO:0001676]; GO:0006631; GO:0032787; GO:0044255; GO:0019752; GO:0006629; GO:0044237; GO:0043436; GO:0044238; GO:0071704; GO:0008152; GO:0009987; GO:0006082; GO:0008150; GO:0044281 [GO:0004467]; GO:0015645; GO:0016405; GO:0001676; GO:0016878; GO:0016887; GO:0016877; GO:0006631; GO:0017111; GO:0016874; GO:0032787; GO:0044255; GO:0016462; GO:0003824; GO:0019752; GO:0006629; GO:0044237; GO:0016818; …	74205	ENSMUSG00000032883	Acsl3	mmu:74205; Q8K1J7; Q9CZW4	Synthesis of very long-chain fatty acyl-CoAs; Intracellular metabolism of fatty acids regulates insulin secretion	Fatty Acid Beta Oxidation; PPAR signaling pathway; Fatty Acid Biosynthesis; Mitochondrial LC-Fatty Acid Beta-Oxidation; Cholesterol metabolism (includes both Bloch and Kandutsch-Russell pathways); Omega-3/Omega-6 FA synthesis; Omega-9 FA synthesis	9	0	1.007	0.01	0.704045	41.14	48.2	151.8	20.13	27.62	52.3	39.6	59.8	102.7	180.9	164.8	1.52951e+06	1.16007e+06	1.74938e+06	3.00621e+06	5.2944e+06	4.82272e+06
High	Master Protein	Q9QUJ7	Long-chain-fatty-acid--CoA ligase 4 [OS=Mus musculus]	0	139.425	22	11	83	10	711	79	8.28	362	83.87	9	11	cell organization and biogenesis;other metabolic processes;transport;developmental processes;other biological processes	plasma membrane;other membranes;mitochondrion;ER/Golgi;other cytoplasmic organelle;other cell component	other molecular function	Pf00501	[GO:0001676]; GO:0006631; GO:0032787; GO:0044255; GO:0019752; GO:0006629; GO:0044237; GO:0043436; GO:0044238; GO:0071704; GO:0008152; GO:0009987; GO:0006082; GO:0008150; GO:0044281 [GO:0004467]; GO:0015645; GO:0016405; GO:0001676; GO:0016878; GO:0016887; GO:0016877; GO:0006631; GO:0017111; GO:0016874; GO:0032787; GO:0044255; GO:0016462; GO:0003824; GO:0019752; GO:0006629; GO:0044237; GO:0016818; …	50790	ENSMUSG00000031278	Acsl4	mmu:50790; Q5D071; Q9JHT4; Q9QUJ7; Q9R0H3	Synthesis of very long-chain fatty acyl-CoAs; Intracellular metabolism of fatty acids regulates insulin secretion	Fatty Acid Beta Oxidation; PPAR signaling pathway; Fatty Acid Biosynthesis; Mitochondrial LC-Fatty Acid Beta-Oxidation; Cholesterol metabolism (includes both Bloch and Kandutsch-Russell pathways); Omega-3/Omega-6 FA synthesis; Omega-9 FA synthesis	9	1	1.258	0.33	0.772982	66.43	87.5	112.5	7.82	40.03	81.1	69.3	75.6	97.2	182.3	94.6	7.75384e+06	6.62861e+06	7.22915e+06	9.29559e+06	1.74359e+07	9.04591e+06
High	Master Protein	Q8JZR0	Long-chain-fatty-acid--CoA ligase 5 [OS=Mus musculus]	0	599.718	55	31	2074	28	683	76.2	7.09	14966	2762.41	28	31	other metabolic processes;transport;other biological processes	plasma membrane;other membranes;mitochondrion;ER/Golgi;nucleus	other molecular function		[GO:0001676]; GO:0006631; GO:0032787; GO:0044255; GO:0019752; GO:0006629; GO:0044237; GO:0043436; GO:0044238; GO:0071704; GO:0008152; GO:0009987; GO:0006082; GO:0008150; GO:0044281 [GO:0004467]; GO:0015645; GO:0016405; GO:0001676; GO:0016878; GO:0016887; GO:0016877; GO:0006631; GO:0017111; GO:0016874; GO:0032787; GO:0044255; GO:0016462; GO:0003824; GO:0019752; GO:0006629; GO:0044237; GO:0016818; …	433256	ENSMUSG00000024981	Acsl5	mmu:433256; Q8JZR0	Synthesis of very long-chain fatty acyl-CoAs	Fatty Acid Beta Oxidation; PPAR signaling pathway; Fatty Acid Biosynthesis	4	0	1.239	0.31	0.426602	42.82	96.8	103.2	15.94	3.92	99.3	100.9	74.8	105.8	113.2	105.9	5.3971e+08	5.48426e+08	4.06729e+08	5.75313e+08	6.15491e+08	5.75676e+08
High	None	Q91WC3	Long-chain-fatty-acid--CoA ligase 6 [OS=Mus musculus]	0.009	3.527	1	1	78	1	697	78	7.34	599	85.41	1	1	cell cycle OR cell proliferation;other metabolic processes;transport;developmental processes;other biological processes	other membranes;mitochondrion;ER/Golgi;nucleus;other cytoplasmic organelle	other molecular function	Pf13193	[GO:0000038]; GO:0006631; GO:0032787; GO:0044255; GO:0019752; GO:0006629; GO:0044237; GO:0043436; GO:0044238; GO:0071704; GO:0008152; GO:0009987; GO:0006082; GO:0008150; GO:0044281 [GO:0001676]; GO:0006631; GO:0032787; GO:0044255; GO:0019752; GO:0006629; GO:0044237; GO:0043436; GO:0044238; GO:0071704; GO:0008152; GO:0009987; GO:0006082; GO:0008150; GO:0044281 [GO:0004467]; GO:0015645; GO:0016405;…	216739	ENSMUSG00000020333	Acsl6	mmu:216739; Q80ZF1; Q91WC3	Synthesis of very long-chain fatty acyl-CoAs	Fatty Acid Beta Oxidation; PPAR signaling pathway; Fatty Acid Biosynthesis	4	0	0.867	-0.21	0.630853	7.31	107.1	92.9	12.73	16.07	100.1	97.6	122.3	110.5	86.8	82.7	4.41222e+08	4.30051e+08	5.38849e+08	486871573	3.82477e+08	3.64506e+08
High	Master Protein	Q91VA0	Acyl-coenzyme A synthetase ACSM1, mitochondrial [OS=Mus musculus]	0	658.52	63	31	1773	31	573	64.7	7.17	15867	2659.32	26	30	other metabolic processes	mitochondrion	other molecular function	Pf00501	[GO:0004321]; GO:0016408; GO:0016747; GO:0016746; GO:0016740; GO:0003824; GO:0003674 [GO:0004467]; GO:0015645; GO:0016405; GO:0001676; GO:0016878; GO:0016887; GO:0016877; GO:0006631; GO:0017111; GO:0016874; GO:0032787; GO:0044255; GO:0016462; GO:0003824; GO:0019752; GO:0006629; GO:0044237; GO:0016818; GO:0003674; GO:0043436; GO:0044238; GO:0071704; GO:0008152; GO:0009987; GO:0016817; GO:0006082; …	117147	ENSMUSG00000033533	Acsm1	mmu:117147; Q3UED4; Q91VA0	Conjugation of benzoate with glycine; Conjugation of phenylacetate with glutamine		2	0	0.752	-0.41	0.321803	49.12	118.5	81.5	4.46	4.89	121.8	112.1	120.4	82.8	85.4	77.5	6.61067e+08	6.08132e+08	6.53274e+08	4.49274e+08	4.63352e+08	4.20677e+08
High	None	Q8K0L3	Acyl-coenzyme A synthetase ACSM2, mitochondrial [OS=Mus musculus]	0	43.844	2	2	160	2	575	64.2	8.31	444	191.66	2	2	other metabolic processes	mitochondrion	other molecular function	Pf00501	[GO:0004321]; GO:0016408; GO:0016747; GO:0016746; GO:0016740; GO:0003824; GO:0003674 [GO:0005524]; GO:0032559; GO:0035639; GO:0030554; GO:0032555; GO:0043168; GO:1901265; GO:0017076; GO:0032553; GO:0043167; GO:0097159; GO:1901363; GO:0000166; GO:0097367; GO:0005488; GO:0036094; GO:0003674 [GO:0005759]; GO:0043233; GO:0070013; GO:0005739; GO:0031974; GO:0043226; GO:0043229; GO:0043231; GO:0005737;…	233799	ENSMUSG00000030945	Acsm2	mmu:233799; Q3TNC6; Q3US47; Q8K0L3; Q8R1L3; Q96LX4	Conjugation of salicylate with glycine; Conjugation of benzoate with glycine; Conjugation of phenylacetate with glutamine		3	0	0.871	-0.2	0.595714	35.74	96.9	103.1	11	26.02	90.5	94.9	111.1	101	127.5	74.9	1.44611e+08	1.51754e+08	1.77645e+08	1.61382e+08	2.03838e+08	1.19726e+08
High	Master Protein	Q3UNX5	Acyl-coenzyme A synthetase ACSM3, mitochondrial [OS=Mus musculus]	0	242.869	41	20	447	20	580	65.6	7.46	2427	436.12	17	19	other metabolic processes	mitochondrion	other molecular function	Pf00501	[GO:0004321]; GO:0016408; GO:0016747; GO:0016746; GO:0016740; GO:0003824; GO:0003674 [GO:0005524]; GO:0032559; GO:0035639; GO:0030554; GO:0032555; GO:0043168; GO:1901265; GO:0017076; GO:0032553; GO:0043167; GO:0097159; GO:1901363; GO:0000166; GO:0097367; GO:0005488; GO:0036094; GO:0003674 [GO:0005759]; GO:0043233; GO:0070013; GO:0005739; GO:0031974; GO:0043226; GO:0043229; GO:0043231; GO:0005737;…	20216	ENSMUSG00000030935	Acsm3	mmu:20216; Q3UNX5; Q8BRY2; Q91WI1; Q9Z2F3; Q9Z2X0			0	0	0.946	-0.08	0.709921	58.66	101.4	98.6	15.05	4.65	120.4	90.8	97.7	102.2	95	93.8	9.02018e+07	6.80232e+07	7.31682e+07	7.65243e+07	7.11505e+07	7.02823e+07
High	Master Protein	Q8BGA8	Acyl-coenzyme A synthetase ACSM5, mitochondrial [OS=Mus musculus]	0	358.535	52	20	683	20	578	64.3	7.72	6477	970.89	20	19	other metabolic processes	mitochondrion	other molecular function	Pf00501	[GO:0004321]; GO:0016408; GO:0016747; GO:0016746; GO:0016740; GO:0003824; GO:0003674 [GO:0005524]; GO:0032559; GO:0035639; GO:0030554; GO:0032555; GO:0043168; GO:1901265; GO:0017076; GO:0032553; GO:0043167; GO:0097159; GO:1901363; GO:0000166; GO:0097367; GO:0005488; GO:0036094; GO:0003674 [GO:0005759]; GO:0043233; GO:0070013; GO:0005739; GO:0031974; GO:0043226; GO:0043229; GO:0043231; GO:0005737;…	272428	ENSMUSG00000030972	Acsm5	mmu:272428; Q8BGA8; Q8BJS0; Q8BM02; Q8BWQ8; Q8BWS7	Conjugation of salicylate with glycine		1	0	0.682	-0.55	0.181001	52.82	113.9	86.1	14.92	3.13	123.2	118.5	92.4	90.7	85.5	89.7	3.06279e+08	2.94652e+08	2.29623e+08	2.25461e+08	2.12479e+08	2.22952e+08
High	Master Protein	Q99NB1	Acetyl-coenzyme A synthetase 2-like, mitochondrial [OS=Mus musculus]	0	8.559	4	1	2	1	682	74.6	6.98	42	2.78	1	1	other metabolic processes	mitochondrion	other molecular function	Pf00501, Pf16177	[GO:0003987]; GO:0016405; GO:0016878; GO:0016877; GO:0016874; GO:0003824; GO:0003674 [GO:0005524]; GO:0032559; GO:0035639; GO:0030554; GO:0032555; GO:0043168; GO:1901265; GO:0017076; GO:0032553; GO:0043167; GO:0097159; GO:1901363; GO:0000166; GO:0097367; GO:0005488; GO:0036094; GO:0003674 [GO:0005759]; GO:0043233; GO:0070013; GO:0005739; GO:0031974; GO:0043226; GO:0043229; GO:0043231; GO:0005737;…	68738	ENSMUSG00000027452	Acss1	mmu:68738; Q8K0M6; Q99NB1	Ethanol oxidation		1	0	2.687	1.43	0.101004	139.72	54.2	145.8	6.92	99.48	59.7	65.9		404		70.3	126403	139407		854730		148815
High	Master Protein	Q9QXG4	Acetyl-coenzyme A synthetase, cytoplasmic [OS=Mus musculus]	0	299.076	35	20	801	20	701	78.8	6.64	6782	1048.19	17	19	other metabolic processes	cytosol;nucleus;other cell component	other molecular function	Pf00501, Pf16177	[GO:0003987]; GO:0016405; GO:0016878; GO:0016877; GO:0016874; GO:0003824; GO:0003674 [GO:0005524]; GO:0032559; GO:0035639; GO:0030554; GO:0032555; GO:0043168; GO:1901265; GO:0017076; GO:0032553; GO:0043167; GO:0097159; GO:1901363; GO:0000166; GO:0097367; GO:0005488; GO:0036094; GO:0003674 [GO:0005654]; GO:0110165; GO:0031981; GO:0005575; GO:0043233; GO:0070013; GO:0005634; GO:0031974; GO:0043226;…	60525	ENSMUSG00000027605	Acss2	mmu:60525; Q8BK97; Q9QXG4	Ethanol oxidation; Transcriptional activation of mitochondrial biogenesis	Amino acid conjugation of benzoic acid; Fatty Acid Beta Oxidation; Fatty Acid Biosynthesis	5	0	0.912	-0.13	0.741674	49.38	102.8	97.2	23.27	22.83	103.6	118.6	73.5	80.2	98	126.1	2.03729e+08	2.33225e+08	1.44638e+08	1.57638e+08	1.92766e+08	2.47983e+08
High	Master Protein	Q14DH7	Acyl-CoA synthetase short-chain family member 3, mitochondrial [OS=Mus musculus]	0	139.76	22	13	143	13	682	74.5	8.63	527	144.41	12	12		mitochondrion;other cell component	other molecular function	Pf00501, Pf16177	[GO:0003987]; GO:0016405; GO:0016878; GO:0016877; GO:0016874; GO:0003824; GO:0003674 [GO:0005524]; GO:0032559; GO:0035639; GO:0030554; GO:0032555; GO:0043168; GO:1901265; GO:0017076; GO:0032553; GO:0043167; GO:0097159; GO:1901363; GO:0000166; GO:0097367; GO:0005488; GO:0036094; GO:0003674 [GO:0005759]; GO:0043233; GO:0070013; GO:0005739; GO:0031974; GO:0043226; GO:0043229; GO:0043231; GO:0005737;…	380660	ENSMUSG00000035948	Acss3	mmu:380660; Q14DH7; Q8BZX0	Synthesis of Ketone Bodies		1	0	0.816	-0.29	0.20963	66.29	111.5	88.5	21.25	24.6	121.2	115.7	79.8	91.7	72.7	118.9	2.50192e+07	2.38858e+07	1.64883e+07	1.89409e+07	1.5009e+07	2.45537e+07
High	None	P68134	Actin, alpha skeletal muscle [OS=Mus musculus]	0	671.627	66	31	4517	1	377	42	5.39	33298	5323.8	26	31	cell organization and biogenesis;developmental processes;other biological processes	cytoskeleton;other cell component	other molecular function	Pf00022	[GO:0001725]; GO:0042641; GO:0097517; GO:0110165; GO:0015629; GO:0032432; GO:0005575; GO:0005856; GO:0043232; GO:0043228; GO:0043229; GO:0005622; GO:0043226 [GO:0005524]; GO:0032559; GO:0035639; GO:0030554; GO:0032555; GO:0043168; GO:1901265; GO:0017076; GO:0032553; GO:0043167; GO:0097159; GO:1901363; GO:0000166; GO:0097367; GO:0005488; GO:0036094; GO:0003674 [GO:0005737]; GO:0110165; GO:0005622;…	11459	ENSMUSG00000031972	Acta1	mmu:11459; P02568; P68134; P99020	Striated Muscle Contraction	Hypothetical Network for Drug Addiction; Myometrial Relaxation and Contraction Pathways	3	0	1.625	0.7	0.0773222	76.36	55.2	144.8	28.72	34.78	59.2	83.4	47.7	171.8	155.3	82.5	4.49615e+08	6.3352e+08	3.62407e+08	1.30523e+09	1.17996e+09	6.27059e+08
High	Master Protein	P62737	Actin, aortic smooth muscle [OS=Mus musculus]	0	715.982	71	31	4341	1	377	42	5.39	34892	5275.92	26	31	developmental processes;other biological processes	cytoskeleton;other cell component	other molecular function	Pf00022	[GO:0001725]; GO:0042641; GO:0097517; GO:0110165; GO:0015629; GO:0032432; GO:0005575; GO:0005856; GO:0043232; GO:0043228; GO:0043229; GO:0005622; GO:0043226 [GO:0005524]; GO:0032559; GO:0035639; GO:0030554; GO:0032555; GO:0043168; GO:1901265; GO:0017076; GO:0032553; GO:0043167; GO:0097159; GO:1901363; GO:0000166; GO:0097367; GO:0005488; GO:0036094; GO:0003674 [GO:0005737]; GO:0110165; GO:0005622;…	11475	ENSMUSG00000035783	Acta2	mmu:11475; P03996; P04108; P62737	Smooth Muscle Contraction		1	0	4.037	2.01	1.74998e-06	118.79	41.1	158.9	69.52	106.05	25.5	47.5	9.4	380.9	98.5	38.1	4.72517e+07	8.80031e+07	1.74923e+07	7.05669e+08	1.82582e+08	7.06245e+07
High	Master Protein	P60710	Actin, cytoplasmic 1 [OS=Mus musculus]	0	939.285	75	34	7383	13	375	41.7	5.48	91588	11237.2	31	34	cell organization and biogenesis;transport;developmental processes;other biological processes	plasma membrane;other membranes;cytosol;cytoskeleton;nucleus;other cell component	cytoskeletal activity;other molecular function	Pf00022	[GO:0000079]; GO:0071900; GO:1904029; GO:0045859; GO:0051726; GO:0001932; GO:0043549; GO:0050794; GO:0031399; GO:0042325; GO:0051338; GO:0050789; GO:0032268; GO:0019220; GO:0050790; GO:0065007; GO:0031323; GO:0051246; GO:0051174; GO:0065009; GO:0008150; GO:0019222; GO:0051171; GO:0060255; GO:0080090 [GO:0001725]; GO:0042641; GO:0097517; GO:0110165; GO:0015629; GO:0032432; GO:0005575; GO:0005856; …	11461	ENSMUSG00000029580	Actb	mmu:11461; P02570; P60710; P70514; P99021; Q11211; Q3TI89; Q3TVP6; Q64316; Q6ZWM3	MAP2K and MAPK activation; Clathrin-mediated endocytosis; EPHB-mediated forward signaling; VEGFA-VEGFR2 Pathway; Cell-extracellular matrix interactions; UCH proteinases; B-WICH complex positively regulates rRNA expression; Regulation of actin dynamics for phagocytic cup formation; Adherens junctions interactions; Interaction between L1 and Ankyrins; RHOF GTPase cycle; RHO GTPases Activate Formins…	Myometrial Relaxation and Contraction Pathways; Regulation of Actin Cytoskeleton; Focal Adhesion	21	29	1.574	0.65	0.0986335	59.56	78.2	121.8	2.82	6.73	77.3	81.8	79.4	111.4	123.5	126.7	4.67274e+09	4.94398e+09	4.79957e+09	6.73414e+09	7.47119e+09	7.66362e+09
High	Master Protein	Q8BFZ3	Beta-actin-like protein 2 [OS=Mus musculus]	0	297.169	36	14	2943	3	376	42	5.49	25854	3576.31	13	14	cell organization and biogenesis;developmental processes;other biological processes	other membranes;cytoskeleton;nucleus;other cell component	cytoskeletal activity;other molecular function	Pf00022	[GO:0005524]; GO:0032559; GO:0035639; GO:0030554; GO:0032555; GO:0043168; GO:1901265; GO:0017076; GO:0032553; GO:0043167; GO:0097159; GO:1901363; GO:0000166; GO:0097367; GO:0005488; GO:0036094; GO:0003674 [GO:0005737]; GO:0110165; GO:0005622; GO:0005575 [GO:0005884]; GO:0099513; GO:0015629; GO:0099512; GO:0005856; GO:0099081; GO:0043232; GO:0099080; GO:0043228; GO:0043229; GO:0005622; GO:0110165;…	238880	ENSMUSG00000055194	Actbl2	mmu:238880; Q8BFZ3			0	0	1.735	0.79	0.0455451	45.99	88	112	4.37	5.8	88.2	82.2	89.2	107.6	120.6	112.2	1.37182e+09	1.2791e+09	1.38833e+09	1.67467e+09	1.87642e+09	1.74571e+09
High	Master Protein	P68033	Actin, alpha cardiac muscle 1 [OS=Mus musculus]	0	732.428	71	32	4644	1	377	42	5.39	36481	5624.68	27	32	cell organization and biogenesis;developmental processes;other biological processes	cytoskeleton;other cell component	cytoskeletal activity;other molecular function	Pf00022	[GO:0005524]; GO:0032559; GO:0035639; GO:0030554; GO:0032555; GO:0043168; GO:1901265; GO:0017076; GO:0032553; GO:0043167; GO:0097159; GO:1901363; GO:0000166; GO:0097367; GO:0005488; GO:0036094; GO:0003674 [GO:0005737]; GO:0110165; GO:0005622; GO:0005575 [GO:0005869]; GO:0005875; GO:0015629; GO:0032991; GO:0015630; GO:0005856; GO:0005575; GO:0043232; GO:0043228; GO:0043229; GO:0005622; GO:0043226;…	11464	ENSMUSG00000068614	Actc1	mmu:11464; P04270; P68033	Striated Muscle Contraction; RHOA GTPase cycle; RHOB GTPase cycle	Myometrial Relaxation and Contraction Pathways	4	15	1.733	0.79	0.0459825	94.38	54.9	145.1	28.84	35.2	58.9	83.3	47.5	172.4	155.9	82	4.51717e+08	6.38105e+08	3.64418e+08	1.32122e+09	1.19478e+09	6.2838e+08
High	Master Protein Candidate	P63260	Actin, cytoplasmic 2 [OS=Mus musculus]	0	939.285	75	34	7383	13	375	41.8	5.48	91588	11237.2	31	34	cell organization and biogenesis;stress response;transport;developmental processes;other biological processes	non-structural extracellular;plasma membrane;other membranes;cytosol;cytoskeleton;other cell component	cytoskeletal activity;other molecular function	Pf00022	[GO:0001525]; GO:0048646; GO:0048514; GO:0032502; GO:0009653; GO:0035239; GO:0001568; GO:0008150; GO:0048856; GO:0035295; GO:0001944; GO:0007275; GO:0048731; GO:0072359; GO:0032501 [GO:0001738]; GO:0002009; GO:0048729; GO:0060429; GO:0009653; GO:0009888; GO:0032502; GO:0048856; GO:0008150 [GO:0005200]; GO:0005198; GO:0007010; GO:0003674; GO:0006996; GO:0016043; GO:0071840; GO:0009987; GO:0008150 …	11465	ENSMUSG00000062825	Actg1	mmu:11465; P02571; P14104; P63260; P99022	Clathrin-mediated endocytosis; Platelet degranulation ; Interaction between L1 and Ankyrins; Recycling pathway of L1; MAP2K and MAPK activation; RHO GTPases activate IQGAPs; Adherens junctions interactions; Regulation of actin dynamics for phagocytic cup formation; EPHB-mediated forward signaling; VEGFA-VEGFR2 Pathway; RHO GTPases Activate WASPs and WAVEs; RHOBTB2 GTPase cycle; RHO GTPases Activa…	Myometrial Relaxation and Contraction Pathways; Regulation of Actin Cytoskeleton; Focal Adhesion	19	0	1.574	0.65	0.0986335	59.56	78.2	121.8	2.82	6.73	77.3	81.8	79.4	111.4	123.5	126.7	4.67274e+09	4.94398e+09	4.79957e+09	6.73414e+09	7.47119e+09	7.66362e+09
High	None	P63268	Actin, gamma-enteric smooth muscle [OS=Mus musculus]	0	654.035	68	29	4293	1	376	41.9	5.48	34394	5186.39	24	29	developmental processes;other biological processes	cytoskeleton;other cell component	other molecular function	Pf00022	[GO:0005524]; GO:0032559; GO:0035639; GO:0030554; GO:0032555; GO:0043168; GO:1901265; GO:0017076; GO:0032553; GO:0043167; GO:0097159; GO:1901363; GO:0000166; GO:0097367; GO:0005488; GO:0036094; GO:0003674 [GO:0005737]; GO:0110165; GO:0005622; GO:0005575 [GO:0005869]; GO:0005875; GO:0015629; GO:0032991; GO:0015630; GO:0005856; GO:0005575; GO:0043232; GO:0043228; GO:0043229; GO:0005622; GO:0043226;…	11468	ENSMUSG00000059430	Actg2	mmu:11468; P12718; P63268	Smooth Muscle Contraction		1	0	4.037	2.01	1.74998e-06	118.79	41.1	158.9	69.52	106.05	25.5	47.5	9.4	380.9	98.5	38.1	4.72517e+07	8.80031e+07	1.74923e+07	7.05669e+08	1.82582e+08	7.06245e+07
High	Master Protein	Q9Z2N8	Actin-like protein 6A [OS=Mus musculus]	0	66.345	26	8	44	8	429	47.4	5.6	358	65.31	4	8	cell organization and biogenesis;protein metabolism;DNA metabolism;other metabolic processes;stress response;developmental processes;other biological processes	plasma membrane;other membranes;nucleus	other molecular function	Pf00022	[GO:0001825]; GO:0048646; GO:0001824; GO:0032502; GO:0009653; GO:0048856; GO:0001701; GO:0008150; GO:0043009; GO:0009792; GO:0009790; GO:0007275; GO:0032501 [GO:0003407]; GO:0048856; GO:0060041; GO:0032502; GO:0043010; GO:0008150; GO:0001654; GO:0007423; GO:0150063; GO:0048513; GO:0048880; GO:0048731; GO:0007275; GO:0032501 [GO:0003682]; GO:0005488; GO:0003674 [GO:0005634]; GO:0043231; GO:0043227…	56456	ENSMUSG00000027671	Actl6a	mmu:56456; Q8C1W3; Q99M56; Q9Z2N8	DNA Damage Recognition in GG-NER; RUNX1 interacts with co-factors whose precise effect on RUNX1 targets is not known; RMTs methylate histone arginines; UCH proteinases	TNF-alpha NF-kB Signaling Pathway	5	0	1.79	0.84	0.13878	30.99	72.7	127.3	2.12	13.05	71	73.8	73.5	110	128.7	143.1	5.38754e+06	5.601e+06	5.57832e+06	8.35032e+06	9.77423e+06	1.08659e+07
High	Master Protein	Q7TPR4	Alpha-actinin-1 [OS=Mus musculus]	0	1037.8	63	51	2098	31	892	103	5.38	22153	2943.18	46	50	cell adhesion;cell organization and biogenesis;developmental processes;other biological processes	plasma membrane;other membranes;cytoskeleton;nucleus;other cell component	signal transduction activity or receptor binding;cytoskeletal activity;nucleic acid binding activity;other molecular function	Pf00307, Pf00435, Pf08726	[GO:0001725]; GO:0042641; GO:0097517; GO:0110165; GO:0015629; GO:0032432; GO:0005575; GO:0005856; GO:0043232; GO:0043228; GO:0043229; GO:0005622; GO:0043226 [GO:0001726]; GO:0120025; GO:0031252; GO:0042995; GO:0110165; GO:0005575 [GO:0003725]; GO:0003723; GO:0003676; GO:0097159; GO:1901363; GO:0005488; GO:0003674 [GO:0005178]; GO:0005102; GO:0044877; GO:0050839; GO:0005515; GO:0005488; GO:0003674…	109711	ENSMUSG00000015143	Actn1	mmu:109711; Q7TPR4	Platelet degranulation ; RHOBTB2 GTPase cycle; RHOF GTPase cycle; RHOD GTPase cycle; Regulation of cytoskeletal remodeling and cell spreading by IPP complex components	Regulation of Actin Cytoskeleton; Integrin-mediated Cell Adhesion; Focal Adhesion	8	0	1.869	0.9	0.0310891	54.74	67.6	132.4	21.98	17.09	67.7	80.2	51.2	132.7	156.9	111.3	7.34361e+07	8.70175e+07	5.5476e+07	1.43933e+08	1.70152e+08	1.20649e+08
High	Master Protein Rejected	Q9JI91	Alpha-actinin-2 [OS=Mus musculus]	0	205.589	13	12	264	0	894	103.8	5.45		540.81		12	cell adhesion;cell organization and biogenesis;developmental processes;signal transduction;other biological processes	plasma membrane;other membranes;cytoskeleton;other cell component	cytoskeletal activity;other molecular function	Pf00307, Pf00435, Pf08726	[GO:0005509]; GO:0046872; GO:0043169; GO:0043167; GO:0005488; GO:0003674 [GO:0005546]; GO:0043168; GO:1902936; GO:0043167; GO:1901981; GO:0005488; GO:0035091; GO:0003674; GO:0005543; GO:0008289 [GO:0005865]; GO:0036379; GO:0015629; GO:0030017; GO:0110165; GO:0030016; GO:0005856; GO:0005575; GO:0043292; GO:0043232; GO:0099512; GO:0005737; GO:0043228; GO:0043229; GO:0005622; GO:0099081; GO:0043226;…	11472	ENSMUSG00000052374	Actn2	G3UW84; mmu:11472; Q9JI91	Platelet degranulation ; RAF/MAP kinase cascade; Striated Muscle Contraction; Unblocking of NMDA receptors, glutamate binding and activation		4	0
High	Master Protein Rejected	O88990	Alpha-actinin-3 [OS=Mus musculus]	0	140.409	11	10	338	0	900	103	5.45	2506	330.53	9	9	developmental processes;other biological processes	cytoskeleton;other cell component	cytoskeletal activity;other molecular function	Pf00307, Pf00435, Pf08726	[GO:0005509]; GO:0046872; GO:0043169; GO:0043167; GO:0005488; GO:0003674 [GO:0005865]; GO:0036379; GO:0015629; GO:0030017; GO:0110165; GO:0030016; GO:0005856; GO:0005575; GO:0043292; GO:0043232; GO:0099512; GO:0005737; GO:0043228; GO:0043229; GO:0005622; GO:0099081; GO:0043226; GO:0099080 [GO:0005903]; GO:0098862; GO:0110165; GO:0005575 [GO:0006936]; GO:0003012; GO:0003008; GO:0032501; GO:0008150…	11474	ENSMUSG00000006457	Actn3	mmu:11474; O88990; Q14DS8	Striated Muscle Contraction		1	0
High	Master Protein	P57780	Alpha-actinin-4 [OS=Mus musculus]	0	1522.98	76	64	3711	44	912	104.9	5.41	41249	5529.78	60	63	cell organization and biogenesis;transport;signal transduction;other biological processes	cytosol;cytoskeleton;nucleus;other cell component	signal transduction activity or receptor binding;cytoskeletal activity;nucleic acid binding activity;other molecular function	Pf00307, Pf00435, Pf08726	[GO:0000977]; GO:0000976; GO:0001067; GO:1990837; GO:0003676; GO:0003690; GO:0043565; GO:0097159; GO:1901363; GO:0003677; GO:0005488; GO:0003674 [GO:0001725]; GO:0042641; GO:0097517; GO:0110165; GO:0015629; GO:0032432; GO:0005575; GO:0005856; GO:0043232; GO:0043228; GO:0043229; GO:0005622; GO:0043226 [GO:0001882]; GO:0036094; GO:0097159; GO:0097367; GO:1901363; GO:0005488; GO:0003674 [GO:0003713]…	60595	ENSMUSG00000054808	Actn4	mmu:60595; P57780	Platelet degranulation	Primary Focal Segmental Glomerulosclerosis FSGS	2	22	1.173	0.23	0.547812	55.68	93.5	106.5	17.39	23.26	100	93	70.7	89.7	105.8	140.7	3.96472e+08	3.68745e+08	2.80394e+08	3.55563e+08	4.19607e+08	5.57796e+08
High	Master Protein	Q9QZB7	Actin-related protein 10 [OS=Mus musculus]	0	18.393	7	2	6	2	417	46.2	7.61	26	5.72	1	2	transport;other biological processes	cytoskeleton;other cell component		Pf00022	[GO:0005869]; GO:0005875; GO:0015629; GO:0032991; GO:0015630; GO:0005856; GO:0005575; GO:0043232; GO:0043228; GO:0043229; GO:0005622; GO:0043226; GO:0110165 [GO:0007018]; GO:0006928; GO:0007017; GO:0009987; GO:0008150 [GO:0098958]; GO:0008090; GO:0019896; GO:0098930; GO:0047497; GO:0008088; GO:0034643; GO:0072384; GO:0010970; GO:0007018; GO:0051654; GO:0051656; GO:0030705; GO:0099111; GO:0006928;…	56444	ENSMUSG00000021076	Actr10	mmu:56444; Q3TT18; Q99LU1; Q9QZB7	MHC class II antigen presentation; Neutrophil degranulation; COPI-mediated anterograde transport; HSP90 chaperone cycle for steroid hormone receptors (SHR); COPI-independent Golgi-to-ER retrograde traffic		5	0	1.568	0.65	0.538532	22.8	74.2	125.8	64.87	18.42	74.6	107.9	20.8	111.3	158.9	126.4	2.54248e+06	3.67794e+06	708666	3.7918e+06	5.41606e+06	4.30835e+06
High	Master Protein	P61164	Alpha-centractin [OS=Mus musculus]	0	115.706	27	9	162	2	376	42.6	6.64	855	164.78	8	9	other biological processes	cytoskeleton;ER/Golgi;other cell component	other molecular function	Pf00022	[GO:0002177]; GO:0110165; GO:0015630; GO:0005575; GO:0005856; GO:0043232; GO:0043228; GO:0043229; GO:0005622; GO:0043226 [GO:0005524]; GO:0032559; GO:0035639; GO:0030554; GO:0032555; GO:0043168; GO:1901265; GO:0017076; GO:0032553; GO:0043167; GO:0097159; GO:1901363; GO:0000166; GO:0097367; GO:0005488; GO:0036094; GO:0003674 [GO:0005737]; GO:0110165; GO:0005622; GO:0005575 [GO:0005813]; GO:0005815…	54130	ENSMUSG00000025228	Actr1a	mmu:54130; P42024; P61164; Q3TJF9	Anchoring of the basal body to the plasma membrane; Regulation of PLK1 Activity at G2/M Transition; Loss of Nlp from mitotic centrosomes; Recruitment of mitotic centrosome proteins and complexes; Recruitment of NuMA to mitotic centrosomes; AURKA Activation by TPX2; COPI-mediated anterograde transport; MHC class II antigen presentation; HSP90 chaperone cycle for steroid hormone receptors (SHR); CO…		11	0	1.729	0.79	0.36996	50.51	67.3	132.7	57.51	26.17	22.4	69.1	90.8	104.4	177.1	136.3	966495	2.98025e+06	3.91652e+06	4.50261e+06	7.63905e+06	5.88109e+06
High	Master Protein	Q8R5C5	Beta-centractin [OS=Mus musculus]	0	121.894	40	10	192	3	376	42.3	6.4	981	228.55	9	10		cytoskeleton;other cell component	other molecular function	Pf00022	[GO:0005524]; GO:0032559; GO:0035639; GO:0030554; GO:0032555; GO:0043168; GO:1901265; GO:0017076; GO:0032553; GO:0043167; GO:0097159; GO:1901363; GO:0000166; GO:0097367; GO:0005488; GO:0036094; GO:0003674 [GO:0005737]; GO:0110165; GO:0005622; GO:0005575 [GO:0005813]; GO:0005815; GO:0110165; GO:0015630; GO:0005575; GO:0005856; GO:0043232; GO:0043228; GO:0043229; GO:0005622; GO:0043226 [GO:0015630]…	226977	ENSMUSG00000037351	Actr1b	mmu:226977; Q8R5C5	Neutrophil degranulation; MHC class II antigen presentation		2	9	1.282	0.36	0.618168	53.59	82.8	117.2	10.07	18.78	74.3	90.6	80.4	98.6	113.7	142.3	3.2064e+07	3.90937e+07	3.4673e+07	4.25246e+07	4.906e+07	6.13857e+07
High	Master Protein	P61161	Actin-related protein 2 [OS=Mus musculus]	0	255.86	43	13	373	13	394	44.7	6.74	3605	491.7	10	12	cell cycle OR cell proliferation;cell organization and biogenesis;stress response;transport;developmental processes;other biological processes	cytosol;cytoskeleton;nucleus;other cell component	cytoskeletal activity;other molecular function	Pf00022	[GO:0005200]; GO:0005198; GO:0007010; GO:0003674; GO:0006996; GO:0016043; GO:0071840; GO:0009987; GO:0008150 [GO:0005524]; GO:0032559; GO:0035639; GO:0030554; GO:0032555; GO:0043168; GO:1901265; GO:0017076; GO:0032553; GO:0043167; GO:0097159; GO:1901363; GO:0000166; GO:0097367; GO:0005488; GO:0036094; GO:0003674 [GO:0005634]; GO:0043231; GO:0043227; GO:0043229; GO:0043226; GO:0005622; GO:0110165;…	66713	ENSMUSG00000020152	Actr2	mmu:66713; O15142; P61161; Q6PI31	Clathrin-mediated endocytosis; Neutrophil degranulation; EPHB-mediated forward signaling; Regulation of actin dynamics for phagocytic cup formation; RHO GTPases Activate WASPs and WAVEs	ESC Pluripotency Pathways	6	0	1.051	0.07	0.974318	59.16	98.5	101.5	12.09	28.41	91.1	104.6	82.4	93.8	85.9	142.2	6.89156e+07	7.9159e+07	6.23288e+07	7.09985e+07	6.49765e+07	1.07605e+08
High	Master Protein	Q99JY9	Actin-related protein 3 [OS=Mus musculus]	0	255.176	57	22	411	22	418	47.3	5.88	2356	475.54	16	21	cell cycle OR cell proliferation;cell organization and biogenesis;stress response;developmental processes;other biological processes	other membranes;cytoskeleton;ER/Golgi;nucleus;other cell component	cytoskeletal activity;other molecular function	Pf00022	[GO:0000139]; GO:0098588; GO:0098791; GO:0031090; GO:0031984; GO:0005794; GO:0016020; GO:0043227; GO:0110165; GO:0043229; GO:0043231; GO:0005737; GO:0012505; GO:0043226; GO:0005575; GO:0005622 [GO:0001726]; GO:0120025; GO:0031252; GO:0042995; GO:0110165; GO:0005575 [GO:0002102]; GO:0043232; GO:0015629; GO:0043228; GO:0043229; GO:0005622; GO:0005856; GO:0043226; GO:0110165; GO:0005575 [GO:0003779]…	74117	ENSMUSG00000026341	Actr3	mmu:74117; Q99JY9; Q9DC56	Clathrin-mediated endocytosis; Regulation of actin dynamics for phagocytic cup formation; EPHB-mediated forward signaling; RHO GTPases Activate WASPs and WAVEs		4	0	1.028	0.04	0.951101	69.12	104.6	95.4	22.64	35.54	114.9	113.5	74.6	103.5	131.7	61.8	7.52324e+07	7.4326e+07	4.88609e+07	6.77705e+07	8.62042e+07	4.04351e+07
High	None	Q641P0	Actin-related protein 3B [OS=Mus musculus]	0	33.935	13	5	108	5	418	47.5	6.02	677	108.46	2	5		cytoskeleton;other cell component	cytoskeletal activity;other molecular function	Pf00022	[GO:0003779]; GO:0008092; GO:0005515; GO:0005488; GO:0003674 [GO:0005524]; GO:0032559; GO:0035639; GO:0030554; GO:0032555; GO:0043168; GO:1901265; GO:0017076; GO:0032553; GO:0043167; GO:0097159; GO:1901363; GO:0000166; GO:0097367; GO:0005488; GO:0036094; GO:0003674 [GO:0005737]; GO:0110165; GO:0005622; GO:0005575 [GO:0005856]; GO:0043232; GO:0043228; GO:0043229; GO:0005622; GO:0043226; GO:0110165…	242894	ENSMUSG00000056367	Actr3b	mmu:242894; Q641P0; Q7TSH1			0	0	1.26	0.33	0.709825	45.18	89	111	46.32	43.64	118.3	97.3	41.5	121.4	160.3	61.3	2.06834e+07	1.7024e+07	7.25411e+06	2.12327e+07	2.80259e+07	1.07128e+07
High	Master Protein	Q99JW2	Aminoacylase-1 [OS=Mus musculus]	0	318.549	45	17	411	17	408	45.8	6.32	1827	483.12	14	17	other metabolic processes	non-structural extracellular;other cell component	other molecular function	Pf01546, Pf07687	[GO:0004046]; GO:0016811; GO:0016810; GO:0016787; GO:0003824; GO:0003674 [GO:0005737]; GO:0110165; GO:0005622; GO:0005575 [GO:0006520]; GO:0019752; GO:0044238; GO:1901564; GO:0043436; GO:0008152; GO:0006807; GO:0071704; GO:0006082; GO:0008150; GO:0044237; GO:0044281; GO:0009987 [GO:0042802]; GO:0005515; GO:0005488; GO:0003674 [GO:0046872]; GO:0043169; GO:0043167; GO:0005488; GO:0003674 [GO:007006…	109652		Acy1	mmu:109652; Q99JW2; Q9CR15	Aflatoxin activation and detoxification		1	0	1	0	0.980451	74.51	80.8	119.2	22.23	11.47	71.6	77.9	107.2	127.4	101.1	114.8	9.3498e+07	1.01635e+08	1.39992e+08	1.6628e+08	1.32024e+08	1.49831e+08
High	Master Protein	Q91XE4	N-acyl-aromatic-L-amino acid amidohydrolase (carboxylate-forming) [OS=Mus musculus]	0	167.015	50	10	234	10	318	35.3	5.5	2501	382.59	10	10		plasma membrane;other membranes;cytosol;other cell component	other molecular function		[GO:0004046]; GO:0016811; GO:0016810; GO:0016787; GO:0003824; GO:0003674 [GO:0005737]; GO:0110165; GO:0005622; GO:0005575 [GO:0005829]; GO:0110165; GO:0005737; GO:0005575; GO:0005622 [GO:0016020]; GO:0110165; GO:0005575 [GO:0016324]; GO:0098590; GO:0045177; GO:0016020; GO:0005886; GO:0110165; GO:0071944; GO:0005575 [GO:0016788]; GO:0016787; GO:0003824; GO:0003674 [GO:0016811]; GO:0016810; GO:0016…	71670	ENSMUSG00000024866	Acy3	mmu:71670; Q3UP59; Q91XE4; Q9DD17	Aflatoxin activation and detoxification		1	0	1.252	0.32	0.53047	41.21	88.8	111.2	17	9.74	86.4	82	111.4	95.7	108.2	116.3	7.8049e+07	7.41319e+07	1.00667e+08	8.64472e+07	9.77842e+07	1.05081e+08
High	Master Protein	P56376	Acylphosphatase-1 [OS=Mus musculus]	0	38.88	31	4	52	4	99	11.2	9.04	189	49.14	4	4			other molecular function	Pf00708	[GO:0003998]; GO:0016818; GO:0016817; GO:0016787; GO:0003824; GO:0003674	66204	ENSMUSG00000008822	Acyp1	mmu:66204; P56376; Q0VG40; Q545K8; Q6P8S7			0	0	1.778	0.83	0.141103	44.14	73	127	18.02	9.02	63.2	89.8	72.3	113.3	135.7	125.7	8.70742e+06	1.2373e+07	9.95075e+06	1.55971e+07	1.86927e+07	1.73036e+07
High	Master Protein	P56375	Acylphosphatase-2 [OS=Mus musculus]	0	9.004	12	1	2	1	106	11.9	9.26		4.83		1			other molecular function	Pf00708	[GO:0003998]; GO:0016818; GO:0016817; GO:0016787; GO:0003824; GO:0003674 [GO:0042802]; GO:0005515; GO:0005488; GO:0003674	75572	ENSMUSG00000060923	Acyp2	mmu:75572; P56375; Q5SPV7; Q8BQX2			0	0	1.18	0.24	0.991375	41.81	91.7	108.3	58.36	10.85	40.2	117.5	164.2	149.7		128.4	238932	698581	975879	890131		763249
High	Master Protein	P03958	Adenosine deaminase [OS=Mus musculus]	0	96.989	25	7	63	7	352	40	5.72	623	80.83	5	7	cell adhesion;other metabolic processes;stress response;transport;developmental processes;other biological processes	non-structural extracellular;plasma membrane;other membranes;cytosol;other cytoplasmic organelle;other cell component	other molecular function	Pf00962	[GO:0001666]; GO:0006950; GO:0036293; GO:0050896; GO:0070482; GO:0008150; GO:0009628 [GO:0001701]; GO:0043009; GO:0009792; GO:0009790; GO:0007275; GO:0032501; GO:0048856; GO:0008150; GO:0032502 [GO:0001821]; GO:0046903; GO:0051608; GO:0006810; GO:0006812; GO:0071702; GO:0071705; GO:0051234; GO:0006811; GO:0006820; GO:0051179; GO:0008150 [GO:0001829]; GO:0030154; GO:0001825; GO:0048869; GO:0048646…	11486	ENSMUSG00000017697	Ada	mmu:11486; P03958	Purine salvage	Purine metabolism	2	0	0.99	-0.01	0.601124	56.28	82.2	117.8	29.17	12.78	78.7	123.1	74.6	118.4	92.3	112.9	9.5835e+06	1.49861e+07	9.08578e+06	1.44183e+07	1.12326e+07	1.37429e+07
High	Master Protein	Q9Z0F8	Disintegrin and metalloproteinase domain-containing protein 17 [OS=Mus musculus]	0	11.749	3	2	2	2	827	93	5.94		4.16		2	cell adhesion;protein metabolism;other metabolic processes;stress response;developmental processes;signal transduction;other biological processes	non-structural extracellular;plasma membrane;other membranes;cytosol;cytoskeleton;other cell component	signal transduction activity or receptor binding;other molecular function	Pf13688	[GO:0001666]; GO:0006950; GO:0036293; GO:0050896; GO:0070482; GO:0008150; GO:0009628 [GO:0001934]; GO:0001932; GO:0031401; GO:0042327; GO:0031399; GO:0042325; GO:0032270; GO:0045937; GO:0032268; GO:0019220; GO:0031325; GO:0051247; GO:0010562; GO:0031323; GO:0051246; GO:0051174; GO:0009893; GO:0048522; GO:0010604; GO:0051173; GO:0019222; GO:0050794; GO:0051171; GO:0060255; GO:0080090; GO:0048518; …	11491	ENSMUSG00000052593	Adam17	mmu:11491; O88726; Q505A7; Q9R1U4; Q9Z0F8; Q9Z0K3	Regulated proteolysis of p75NTR; TNF signaling	Alzheimers Disease; Delta-Notch Signaling Pathway; Notch Signaling Pathway	5	0	1.456	0.54	0.562029	45.15	62.3	137.7	86.38	26.92	68.8	120.5	7.4	158.6	151.9	92.8	3.21194e+06	5.62563e+06	344314	7.40854e+06	7.09602e+06	4.33654e+06
High	Master Protein	Q9R1V7	Disintegrin and metalloproteinase domain-containing protein 23 [OS=Mus musculus]	0.003	4.878	2	1	1	1	829	91.5	7.68		2.19		1	cell adhesion;protein metabolism;other metabolic processes;other biological processes	non-structural extracellular;plasma membrane;other membranes;other cell component	other molecular function	Pf01421, Pf08516	[GO:0004222]; GO:0004175; GO:0008237; GO:0008233; GO:0016787; GO:0140096; GO:0006508; GO:0003824; GO:0018215; GO:0019538; GO:0003674; GO:0006464; GO:0043170; GO:0044238; GO:1901564; GO:0036211; GO:0044267; GO:0071704; GO:0008152; GO:0006807; GO:0043412; GO:0044260; GO:0008150; GO:0044237; GO:0009987 [GO:0005576]; GO:0110165; GO:0005575 [GO:0007155]; GO:0009987; GO:0022610; GO:0008150 [GO:0098978]…	23792	ENSMUSG00000025964	Adam23	mmu:23792; Q6QDY9; Q6QDZ0; Q8CC33; Q9R1V7	LGI-ADAM interactions		1	0	1.616	0.69	0.454711	36.36	66.9	133.1	35.14	27.1	59	104.7	59.7	118.8	162.4	95.4	2.61251e+06	4.63443e+06	2.64323e+06	5258420	7.19047e+06	4.22272e+06
High	Master Protein	Q9D0L4	AarF domain-containing protein kinase 1 [OS=Mus musculus]	0	15.342	6	2	7	2	525	59.7	8.05	42	6.85	1	2	cell organization and biogenesis;protein metabolism;other metabolic processes;other biological processes	non-structural extracellular;other membranes;mitochondrion	kinase activity;other molecular function		[GO:0004674]; GO:0004672; GO:0016301; GO:0016773; GO:0140096; GO:0006468; GO:0016772; GO:0016310; GO:0003824; GO:0018215; GO:0006464; GO:0016740; GO:0006796; GO:0003674; GO:0036211; GO:0044267; GO:0006793; GO:0019538; GO:0043412; GO:0044260; GO:0044237; GO:0043170; GO:0044238; GO:1901564; GO:0008152; GO:0009987; GO:0071704; GO:0006807; GO:0008150 [GO:0005524]; GO:0032559; GO:0035639; GO:0030554; …	72113	ENSMUSG00000021044	Adck1	mmu:72113; Q3UKJ2; Q9D0L4			0	0	0.638	-0.65	0.0935214	38.87	72.9	127.1	56.28	29.57	64.5	128.6	43.4	90.6	112.3	160.6	2.35383e+06	4.69629e+06	1.5862e+06	3.30758e+06	4.09991e+06	5.86248e+06
High	Master Protein	Q01341	Adenylate cyclase type 6 [OS=Mus musculus]	0.002	5.886	1	1	2	1	1165	130.2	7.87	31	0	1	1	other metabolic processes;signal transduction;other biological processes	plasma membrane;other membranes;other cytoplasmic organelle;other cell component	signal transduction activity or receptor binding;other molecular function	Pf00211, Pf06327	[GO:0000149]; GO:0005515; GO:0005488; GO:0003674 [GO:0003091]; GO:0003014; GO:0050891; GO:0003008; GO:0030104; GO:0048871; GO:0050878; GO:0032501; GO:0048878; GO:0042592; GO:0065008; GO:0008150; GO:0065007 [GO:0004016]; GO:0009975; GO:0016849; GO:0003824; GO:0016829; GO:0003674 [GO:0005080]; GO:0019901; GO:0019900; GO:0019899; GO:0005515; GO:0005488; GO:0003674 [GO:0005102]; GO:0005515; GO:000548…	11512		Adcy6	mmu:11512; Q01341	Hedgehog 'off' state; PKA activation; Adenylate cyclase inhibitory pathway; Adrenaline,noradrenaline inhibits insulin secretion; G alpha (z) signalling events; Adenylate cyclase activating pathway	Purine metabolism; Chemokine signaling pathway; G Protein Signaling Pathways	9	0	0.729	-0.46	0.273486	22.81	115.7	84.3		21.51		242.5		151.6	205.9			891810		557482	757444
High	Master Protein	Q9QYC0	Alpha-adducin [OS=Mus musculus]	0	16.462	7	4	7	4	735	80.6	5.9	35	6.54	2	4	cell organization and biogenesis;protein metabolism;other metabolic processes;developmental processes;other biological processes	plasma membrane;other membranes;cytoskeleton;nucleus;other cell component	signal transduction activity or receptor binding;cytoskeletal activity;other molecular function		[GO:0000902]; GO:0009653; GO:0032502; GO:0048856; GO:0008150 [GO:0001701]; GO:0043009; GO:0009792; GO:0009790; GO:0007275; GO:0032501; GO:0048856; GO:0008150; GO:0032502 [GO:0005200]; GO:0005198; GO:0007010; GO:0003674; GO:0006996; GO:0016043; GO:0071840; GO:0009987; GO:0008150 [GO:0005516]; GO:0005515; GO:0005488; GO:0003674 [GO:0005634]; GO:0043231; GO:0043227; GO:0043229; GO:0043226; GO:000562…	11518	ENSMUSG00000029106	Add1	mmu:11518; Q9JLE3; Q9QYC0	Miscellaneous transport and binding events; Caspase-mediated cleavage of cytoskeletal proteins		2	0	1.014	0.02	0.743203	87.53	107.9	92.1	81.25	67.81	98.6	45.9	253	102.7	15.7	84.2	437772	203616	1.12323e+06	455911	69903.1	373769
High	Master Protein	Q9QYB5	Gamma-adducin [OS=Mus musculus]	0	41.931	11	4	17	4	706	78.7	5.95	85	18.24	2	4	cell organization and biogenesis;other biological processes	plasma membrane;other membranes;cytoskeleton;nucleus;other cell component	cytoskeletal activity;other molecular function		[GO:0000794]; GO:0000228; GO:0000793; GO:0005694; GO:0031981; GO:0043232; GO:0043233; GO:0070013; GO:0005634; GO:0043228; GO:0043229; GO:0005622; GO:0031974; GO:0043226; GO:0043231; GO:0110165; GO:0043227; GO:0005575 [GO:0005080]; GO:0019901; GO:0019900; GO:0019899; GO:0005515; GO:0005488; GO:0003674 [GO:0005200]; GO:0005198; GO:0007010; GO:0003674; GO:0006996; GO:0016043; GO:0071840; GO:0009987;…	27360	ENSMUSG00000025026	Add3	mmu:27360; Q8JZT6; Q9D2M5; Q9QYB5; Q9QYB6	RHOF GTPase cycle; RHOD GTPase cycle; Miscellaneous transport and binding events		3	0	0.921	-0.12	0.44066	102.79	115.1	84.9	21.38	16.51	115.1	133.9	86.4	104.1	84.9	75.5	4.30185e+06	5.00674e+06	3.23209e+06	3.8926e+06	3.17439e+06	2.82452e+06
High	Master Protein	Q9Z0M6	Adhesion G protein-coupled receptor E5 [OS=Mus musculus]	0	9.672	1	1	1	1	818	90.4	7.39		2.65		1	cell adhesion;signal transduction;other biological processes	non-structural extracellular;plasma membrane;other membranes	other molecular function	Pf00002, Pf01825, Pf07645	[GO:0004888]; GO:0038023; GO:0060089; GO:0003674 [GO:0004930]; GO:0004888; GO:0007186; GO:0038023; GO:0007165; GO:0060089; GO:0009987; GO:0050794; GO:0007154; GO:0023052; GO:0051716; GO:0003674; GO:0008150; GO:0050789; GO:0050896; GO:0065007 [GO:0005509]; GO:0046872; GO:0043169; GO:0043167; GO:0005488; GO:0003674 [GO:0005615]; GO:0110165; GO:0005576; GO:0005575 [GO:0005887]; GO:0016021; GO:003122…	26364		Adgre5	mmu:26364; Q923A1; Q9CVI5; Q9JLQ8; Q9Z0M6	Neutrophil degranulation; Class B/2 (Secretin family receptors)	GPCRs, Other; GPCRs, Class B Secretin-like	4	0	1.304	0.38	0.85238	20.63	86.8	113.2	4.76	76.04	68.4	73.2		79.4	286.7	92.3	754487	806992		875300	3.16182e+06	1.01737e+06
High	None	Q80TR1	Adhesion G protein-coupled receptor L1 [OS=Mus musculus]	0	10.092	1	1	2	1	1466	161.6	6.48	0	2.59	1	1	cell adhesion;signal transduction;other biological processes	plasma membrane;other membranes;other cell component	other molecular function	Pf00002, Pf01825, Pf02191, Pf02793, Pf16489	[GO:0004930]; GO:0004888; GO:0007186; GO:0038023; GO:0007165; GO:0060089; GO:0009987; GO:0050794; GO:0007154; GO:0023052; GO:0051716; GO:0003674; GO:0008150; GO:0050789; GO:0050896; GO:0065007 [GO:0005886]; GO:0016020; GO:0071944; GO:0110165; GO:0005575 [GO:0005887]; GO:0016021; GO:0031226; GO:0031224; GO:0005886; GO:0110165; GO:0016020; GO:0071944; GO:0005575 [GO:0007157]; GO:0098742; GO:0098609…	330814	ENSMUSG00000013033	Adgrl1	mmu:330814; Q3UH90; Q7TNE5; Q80T49; Q80TR1		Non-odorant GPCRs; GPCRs, Class B Secretin-like	2	0	0.689	-0.54	0.119675	114.26	118.4	81.6	120.48	44.5	367.1	76	20.4	22.7	52.4	61.4	3.7183e+07	7.70343e+06	2.06965e+06	2.29898e+06	5.30669e+06	6.21729e+06
High	Master Protein	Q8JZZ7	Adhesion G protein-coupled receptor L2 [OS=Mus musculus]	0	17.22	2	2	4	2	1487	166.5	6.71		5.06		2	cell organization and biogenesis;developmental processes;signal transduction;other biological processes	plasma membrane;other membranes;other cell component	other molecular function	Pf00002, Pf01825, Pf02191, Pf02793, Pf16489	[GO:0004930]; GO:0004888; GO:0007186; GO:0038023; GO:0007165; GO:0060089; GO:0009987; GO:0050794; GO:0007154; GO:0023052; GO:0051716; GO:0003674; GO:0008150; GO:0050789; GO:0050896; GO:0065007 [GO:0005887]; GO:0016021; GO:0031226; GO:0031224; GO:0005886; GO:0110165; GO:0016020; GO:0071944; GO:0005575 [GO:0007166]; GO:0007165; GO:0009987; GO:0050794; GO:0007154; GO:0023052; GO:0051716; GO:0008150;…		ENSMUSG00000028184	Adgrl2	E9Q6C7; Q8BM90; Q8JZZ7		Non-odorant GPCRs	1	0	0.682	-0.55	0.102889	100.63	119.8	80.2	48.95	46.29	210.3	89.5	104.2	69.8	33.1	93	2.23314e+07	9.49979e+06	1.1068e+07	7.41024e+06	3.51282e+06	9.87876e+06
High	Master Protein	Q923X1	Adhesion G protein-coupled receptor L4 [OS=Mus musculus]	0.003	5.262	2	1	3	1	739	82.2	6.86		3.28		1	cell organization and biogenesis;signal transduction	plasma membrane;other membranes;other cell component	other molecular function	Pf00002, Pf01825, Pf16489	[GO:0004930]; GO:0004888; GO:0007186; GO:0038023; GO:0007165; GO:0060089; GO:0009987; GO:0050794; GO:0007154; GO:0023052; GO:0051716; GO:0003674; GO:0008150; GO:0050789; GO:0050896; GO:0065007 [GO:0005509]; GO:0046872; GO:0043169; GO:0043167; GO:0005488; GO:0003674 [GO:0005886]; GO:0016020; GO:0071944; GO:0110165; GO:0005575 [GO:0005887]; GO:0016021; GO:0031226; GO:0031224; GO:0005886; GO:0110165…	170757	ENSMUSG00000039167	Adgrl4	E9QLT4; mmu:170757; Q91W44; Q923X1		Non-odorant GPCRs; GPCRs, Class B Secretin-like	2	0	0.202	-2.31	6.3432e-05	445.15	163.6	36.4	139.12	55.15	559.9	4.6		18.6	11.3	5.6	1.54722e+07	127121		515140	311631	155159
High	Master Protein	P00329	Alcohol dehydrogenase 1 [OS=Mus musculus]	0	476.503	65	22	5807	21	375	39.7	8.1	54713	8128.03	21	21	other metabolic processes;other biological processes	plasma membrane;other membranes;cytosol;mitochondrion;nucleus	other molecular function	Pf00107, Pf08240	[GO:0001523]; GO:0016101; GO:0006721; GO:0006720; GO:0044255; GO:0006629; GO:0044237; GO:0044238; GO:0071704; GO:0008152; GO:0009987; GO:0008150 [GO:0004022]; GO:0018455; GO:0016616; GO:0016614; GO:0016491; GO:0003824; GO:0003674 [GO:0004024]; GO:0004022; GO:0018455; GO:0016616; GO:0016614; GO:0016491; GO:0003824; GO:0003674 [GO:0004745]; GO:0016616; GO:0016614; GO:0016491; GO:0003824; GO:0003674…	11522	ENSMUSG00000074207	Adh1	mmu:11522; P00329	RA biosynthesis pathway; Abacavir metabolism; Ethanol oxidation	Retinol metabolism	4	1	1.013	0.02	0.939021	60.76	92.1	107.9	15.48	14.12	93.1	95.6	71.2	100	109.1	131.1	8.521e+09	8.74674e+09	6.5174e+09	9.15142e+09	9.98573e+09	1.20019e+10
High	Master Protein	Q9QYY9	All-trans-retinol dehydrogenase [NAD(+)] ADH4 [OS=Mus musculus]	0	92.691	30	9	90	9	377	40.2	7.83	293	88.98	6	9	other metabolic processes	cytosol;nucleus	other molecular function	Pf08240	[GO:0001523]; GO:0016101; GO:0006721; GO:0006720; GO:0044255; GO:0006629; GO:0044237; GO:0044238; GO:0071704; GO:0008152; GO:0009987; GO:0008150 [GO:0003960]; GO:0016655; GO:0016651; GO:0016491; GO:0003824; GO:0003674 [GO:0004022]; GO:0018455; GO:0016616; GO:0016614; GO:0016491; GO:0003824; GO:0003674 [GO:0004024]; GO:0004022; GO:0018455; GO:0016616; GO:0016614; GO:0016491; GO:0003824; GO:0003674…	26876	ENSMUSG00000037797	Adh4	mmu:26876; Q3V0P5; Q9QYY9	RA biosynthesis pathway; Ethanol oxidation	Retinol metabolism; Fatty Acid Omega Oxidation	4	0	0.815	-0.29	0.291173	74.92	114.9	85.1	66.35	19.76	215.5	56.3	100	91.9	74.1	62.1	2.59619e+07	6.78433e+06	1.20522e+07	1.10735e+07	8.92887e+06	7.47658e+06
High	Master Protein	P28474	Alcohol dehydrogenase class-3 [OS=Mus musculus]	0	415.972	75	19	1946	17	374	39.5	7.25	22006	3054.95	17	17	protein metabolism;other metabolic processes;stress response;other biological processes	cytosol;mitochondrion;nucleus;other cell component	other molecular function	Pf00107, Pf08240	[GO:0001523]; GO:0016101; GO:0006721; GO:0006720; GO:0044255; GO:0006629; GO:0044237; GO:0044238; GO:0071704; GO:0008152; GO:0009987; GO:0008150 [GO:0003016]; GO:0003008; GO:0007585; GO:0032501; GO:0008150 [GO:0004022]; GO:0018455; GO:0016616; GO:0016614; GO:0016491; GO:0003824; GO:0003674 [GO:0004024]; GO:0004022; GO:0018455; GO:0016616; GO:0016614; GO:0016491; GO:0003824; GO:0003674 [GO:0005504…	11532	ENSMUSG00000028138	Adh5	mmu:11532; P28474; Q3TW83; Q8C662	Ethanol oxidation		1	2	0.93	-0.1	0.818918	59.36	103.8	96.2	11.67	19.5	114.3	105.8	90.4	77	114.5	98	1.62495e+09	1.50448e+09	1.28615e+09	1.0946e+09	1.62863e+09	1.394e+09
High	Master Protein	Q64437	All-trans-retinol dehydrogenase [NAD(+)] ADH7 [OS=Mus musculus]	0	29.95	6	4	202	1	374	39.9	7.85	1059	261.3	3	4	other metabolic processes;other biological processes	plasma membrane;other membranes;cytosol	signal transduction activity or receptor binding;other molecular function	Pf00107, Pf08240	[GO:0001523]; GO:0016101; GO:0006721; GO:0006720; GO:0044255; GO:0006629; GO:0044237; GO:0044238; GO:0071704; GO:0008152; GO:0009987; GO:0008150 [GO:0004022]; GO:0018455; GO:0016616; GO:0016614; GO:0016491; GO:0003824; GO:0003674 [GO:0004024]; GO:0004022; GO:0018455; GO:0016616; GO:0016614; GO:0016491; GO:0003824; GO:0003674 [GO:0004031]; GO:0016623; GO:0016903; GO:0016491; GO:0003824; GO:0003674…	11529	ENSMUSG00000055301	Adh7	mmu:11529; Q64437	Ethanol oxidation	Fatty Acid Omega Oxidation	2	0	0.85	-0.24	0.36263	85.99	108.1	91.9	64	31.9	181.6	114.9	38.7	97.7	110.5	56.6	1.34789e+07	8.53105e+06	2.87091e+06	7.24819e+06	8.20424e+06	4.20179e+06
High	Master Protein	Q8R0N6	Hydroxyacid-oxoacid transhydrogenase, mitochondrial [OS=Mus musculus]	0	442.031	55	18	801	18	465	49.9	7.58	7430	1046.28	18	16	other metabolic processes	mitochondrion	other molecular function		[GO:0004022]; GO:0018455; GO:0016616; GO:0016614; GO:0016491; GO:0003824; GO:0003674 [GO:0005739]; GO:0043231; GO:0005737; GO:0043227; GO:0043229; GO:0110165; GO:0005622; GO:0043226; GO:0005575 [GO:0006539]; GO:0006103; GO:0006538; GO:0043648; GO:0006536; GO:0009063; GO:0009065; GO:0043649; GO:0019752; GO:0009064; GO:0006520; GO:0046395; GO:1901565; GO:1901606; GO:0043436; GO:1901605; GO:0044238;…	76187	ENSMUSG00000025911	Adhfe1	mmu:76187; Q78SV3; Q8BYP0; Q8R0N6	Interconversion of 2-oxoglutarate and 2-hydroxyglutarate		1	0	1.021	0.03	0.911356	66.98	97.5	102.5	20.4	14.25	101.4	113.5	74.9	106.5	116.3	87.4	1.91809e+08	2.1465e+08	1.41773e+08	2.01524e+08	2.20075e+08	1.65265e+08
High	Master Protein	Q99JT9	1,2-dihydroxy-3-keto-5-methylthiopentene dioxygenase [OS=Mus musculus]	0	189.283	53	8	425	8	179	21.5	5.5	2396	506.08	7	7	other metabolic processes	plasma membrane;other membranes;nucleus;other cell component	other molecular function	Pf03079	[GO:0005506]; GO:0046914; GO:0046872; GO:0043169; GO:0043167; GO:0005488; GO:0003674 [GO:0005634]; GO:0043231; GO:0043227; GO:0043229; GO:0043226; GO:0005622; GO:0110165; GO:0005575 [GO:0005737]; GO:0110165; GO:0005622; GO:0005575 [GO:0005886]; GO:0016020; GO:0071944; GO:0110165; GO:0005575 [GO:0006555]; GO:0000096; GO:0009066; GO:0006082; GO:0006790; GO:1901564; GO:1901605; GO:0044237; GO:004428…	104923	ENSMUSG00000020629	Adi1	mmu:104923; Q99JT9	Methionine salvage pathway		1	0	1.182	0.24	0.570841	43.76	97.3	102.7	12.14	11.31	80.6	101.5	98.7	119.3	95.5	104.3	1.6031e+08	2.01981e+08	1.96327e+08	2.37367e+08	1.90048e+08	2.07421e+08
High	Master Protein	Q60994	Adiponectin [OS=Mus musculus]	0	37.391	11	2	26	2	247	26.8	5.57		50.37		2	other metabolic processes;stress response;signal transduction;other biological processes	non-structural extracellular;ER/Golgi;other cell component	signal transduction activity or receptor binding;other molecular function	Pf00386, Pf01391	[GO:0001666]; GO:0006950; GO:0036293; GO:0050896; GO:0070482; GO:0008150; GO:0009628 [GO:0001934]; GO:0001932; GO:0031401; GO:0042327; GO:0031399; GO:0042325; GO:0032270; GO:0045937; GO:0032268; GO:0019220; GO:0031325; GO:0051247; GO:0010562; GO:0031323; GO:0051246; GO:0051174; GO:0009893; GO:0048522; GO:0010604; GO:0051173; GO:0019222; GO:0050794; GO:0051171; GO:0060255; GO:0080090; GO:0048518; …	11450	ENSMUSG00000022878	Adipoq	mmu:11450; Q60994; Q62400; Q6GTX4; Q9DC68	AMPK inhibits chREBP transcriptional activation activity	PPAR signaling pathway; Adipogenesis genes; Leptin and adiponectin	4	0	2.468	1.3	0.0149972	65.82	59.1	140.9	17.66	67	47	46	62.3	260.6	112	72.2	3.31765e+06	3.24512e+06	4.39677e+06	1.84003e+07	7.90703e+06	5.09426e+06
High	Master Protein	P55264	Adenosine kinase [OS=Mus musculus]	0	609.446	61	27	2601	27	361	40.1	6.21	25448	3594.84	26	24	cell cycle OR cell proliferation;other metabolic processes;other biological processes	plasma membrane;other membranes;cytosol;nucleus;other cell component	kinase activity;other molecular function		[GO:0004001]; GO:0016773; GO:0019206; GO:0006167; GO:0016772; GO:0019205; GO:0009165; GO:0009152; GO:0009168; GO:0046033; GO:0016740; GO:0016301; GO:0009117; GO:1901293; GO:0006164; GO:0009150; GO:0009260; GO:0009127; GO:0009156; GO:0009167; GO:0003824; GO:0016310; GO:0006753; GO:0034654; GO:0090407; GO:0006163; GO:0072522; GO:0009259; GO:0046390; GO:0009124; GO:0009126; GO:0009161; GO:0003674; G…	11534	ENSMUSG00000039197	Adk	mmu:11534; P55264; Q6JAM3; Q91VJ3	Purine salvage	Purine metabolism	2	0	0.999	0	0.978371	55.18	94	106	15.17	6.85	91.8	116.4	89.2	93.1	103.4	106.2	1.29041e+09	1.63689e+09	1.25387e+09	1.30876e+09	1.45402e+09	1.49336e+09
High	Master Protein	Q6PDY2	2-aminoethanethiol dioxygenase [OS=Mus musculus]	0	26.089	20	4	34	4	256	28.4	5.97	24	10.88	2	4			other molecular function	Pf07847	[GO:0046872]; GO:0043169; GO:0043167; GO:0005488; GO:0003674 [GO:0047800]; GO:0016702; GO:0016701; GO:0051213; GO:0016491; GO:0003824; GO:0003674	211488	ENSMUSG00000057134; ENSMUSG00000116486	Ado	mmu:211488; Q3U2E1; Q6PDY2	Degradation of cysteine and homocysteine		1	0	1.404	0.49	0.588529	41.19	93.2	106.8	1.5	20.96	88.8	86.5	86.5	99.1	140	99.1	4.72184e+06	4.60285e+06	4.5995e+06	5.26958e+06	7.44952e+06	5.27429e+06
High	Master Protein	Q8VDL4	ADP-dependent glucokinase [OS=Mus musculus]	0	11.406	3	1	2	1	496	53.9	5.62	16	3.27	1	1	other metabolic processes	non-structural extracellular;ER/Golgi	kinase activity;other molecular function		[GO:0005576]; GO:0110165; GO:0005575 [GO:0005783]; GO:0043231; GO:0005737; GO:0012505; GO:0043227; GO:0043229; GO:0110165; GO:0005622; GO:0043226; GO:0005575 [GO:0006006]; GO:0019318; GO:0005996; GO:0005975; GO:0044281; GO:0044238; GO:0071704; GO:0008152; GO:0008150 [GO:0006096]; GO:0006090; GO:0006757; GO:0016052; GO:0032787; GO:0006091; GO:0006165; GO:0046031; GO:0046034; GO:0005975; GO:1901575…	72141		Adpgk	mmu:72141; Q8C7Y9; Q8VDL4; Q9D0H2	Glycolysis		1	0	1.26	0.33	0.884774	17.62	86.2	113.8	13.52	15.94	124.1	95.7	104		122.6	153.7	2.44308e+06	1.88466e+06	2.04717e+06		2.41345e+06	3.02644e+06
High	Master Protein	Q99KS6	Manganese-dependent ADP-ribose/CDP-alcohol diphosphatase [OS=Mus musculus]	0	15.2	8	1	7	1	340	38.9	5.49	63	11.31	1	1			other molecular function	Pf00149	[GO:0008663]; GO:0004112; GO:0008081; GO:0042578; GO:0016788; GO:0016787; GO:0003824; GO:0003674 [GO:0030145]; GO:0046914; GO:0046872; GO:0043169; GO:0043167; GO:0005488; GO:0003674 [GO:0047631]; GO:0016462; GO:0016818; GO:0016817; GO:0016787; GO:0003824; GO:0003674 [GO:0047734]; GO:0016462; GO:0016818; GO:0016817; GO:0016787; GO:0003824; GO:0003674	66358	ENSMUSG00000020910	Adprm	mmu:66358; Q5SUD1; Q99KS6; Q9D7K9	Phosphate bond hydrolysis by NUDT proteins	Purine metabolism	2	0	1.092	0.13	0.882399	44.34	96.1	103.9	39.84	22.56	124.5	95.8	52.5	103.6	135.9	87.6	9.4974e+06	7.31106e+06	4.00651e+06	7.90582e+06	1.03696e+07	6.68504e+06
High	Master Protein	Q8CG72	ADP-ribose glycohydrolase ARH3 [OS=Mus musculus]	0	108.098	19	6	89	6	370	39.4	4.96	440	89.79	6	6	protein metabolism;DNA metabolism;other metabolic processes;stress response	mitochondrion;nucleus;other cell component	other molecular function		[GO:0000287]; GO:0046872; GO:0043169; GO:0043167; GO:0005488; GO:0003674 [GO:0004553]; GO:0016798; GO:0016787; GO:0003824; GO:0003674 [GO:0004649]; GO:0004553; GO:0016798; GO:0016787; GO:0003824; GO:0003674 [GO:0005634]; GO:0043231; GO:0043227; GO:0043229; GO:0043226; GO:0005622; GO:0110165; GO:0005575 [GO:0005654]; GO:0110165; GO:0031981; GO:0005575; GO:0043233; GO:0070013; GO:0005634; GO:003197…	100206	ENSMUSG00000042558	Adprs	A3KFY3; mmu:100206; Q80UW9; Q8CG72; Q8R575; Q921U6	POLB-Dependent Long Patch Base Excision Repair		1	0	1.461	0.55	0.371955	61.42	73.2	126.8	22.81	24.63	77.5	91.9	57.6	134.4	148.6	89.9	1.40058e+07	1.66039e+07	1.03956e+07	2.42758e+07	2.68437e+07	1.62411e+07
High	Master Protein	Q9JKV1	Proteasomal ubiquitin receptor ADRM1 [OS=Mus musculus]	0	32.378	14	5	55	5	407	42	5.07	309	23.12	3	4	cell organization and biogenesis;protein metabolism;RNA metabolism OR transcription;other metabolic processes;developmental processes;signal transduction;other biological processes	plasma membrane;other membranes;cytosol;nucleus;other cell component	enzyme regulator activity;other molecular function		[GO:0000502]; GO:0140535; GO:1905369; GO:0032991; GO:1905368; GO:0005575; GO:1902494 [GO:0001541]; GO:0048608; GO:0008585; GO:0003006; GO:0048856; GO:0061458; GO:0008406; GO:0046545; GO:0022414; GO:0032502; GO:0048731; GO:0048513; GO:0045137; GO:0046660; GO:0008150; GO:0000003; GO:0007275; GO:0007548; GO:0032501 [GO:0002020]; GO:0019899; GO:0005515; GO:0005488; GO:0003674 [GO:0005654]; GO:0110165…	56436	ENSMUSG00000039041	Adrm1	mmu:56436; Q3UKZ8; Q8BPH8; Q922A7; Q9JKV1	Ub-specific processing proteases; UCH proteinases		2	0	0.998	0	0.645259	60.14	98	102	22.21	6.88	115.4	102.1	73.3	94.9	106.3	107.9	4.16394e+07	3.68468e+07	2.6445e+07	3.42326e+07	3.83628e+07	3.89155e+07
High	Master Protein	P54822	Adenylosuccinate lyase [OS=Mus musculus]	0	170.654	32	11	144	11	484	54.8	7.27	846	194.4	9	11	other metabolic processes;stress response;other biological processes	cytosol;other cell component	other molecular function		[GO:0001666]; GO:0006950; GO:0036293; GO:0050896; GO:0070482; GO:0008150; GO:0009628 [GO:0004018]; GO:0016842; GO:0016840; GO:0016829; GO:0003824; GO:0003674 [GO:0005829]; GO:0110165; GO:0005737; GO:0005575; GO:0005622 [GO:0006163]; GO:0009117; GO:0072521; GO:0006753; GO:0006725; GO:0034641; GO:0046483; GO:1901360; GO:1901564; GO:0006796; GO:0019637; GO:0055086; GO:0044237; GO:0006807; GO:0071704…	11564	ENSMUSG00000022407	Adsl	mmu:11564; P54822; Q8VCD4	Purine ribonucleoside monophosphate biosynthesis	Purine metabolism; Nucleotide Metabolism	3	0	1.559	0.64	0.317071	53.43	75.2	124.8	8.02	25.03	79.7	82.2	70.4	88.2	147.2	132.3	1.19696e+07	1.23493e+07	1.05782e+07	1.32392e+07	2.20966e+07	1.9861e+07
High	Master Protein	P28650	Adenylosuccinate synthetase isozyme 1 [OS=Mus musculus]	0	155.39	36	12	111	10	457	50.2	8.43	383	154.39	8	12	other metabolic processes	other membranes;other cell component	cytoskeletal activity;other molecular function		[GO:0000287]; GO:0046872; GO:0043169; GO:0043167; GO:0005488; GO:0003674 [GO:0003924]; GO:0017111; GO:0016462; GO:0016818; GO:0016817; GO:0016787; GO:0003824; GO:0003674 [GO:0004019]; GO:0016879; GO:0016874; GO:0003824; GO:0003674 [GO:0005525]; GO:0032550; GO:0032561; GO:0035639; GO:0001883; GO:0032549; GO:0019001; GO:0032555; GO:0043168; GO:1901265; GO:0001882; GO:0017076; GO:0032553; GO:0043167…	11565	ENSMUSG00000011148	Adss1	mmu:11565; P28650; Q8CHQ1	Purine ribonucleoside monophosphate biosynthesis	Purine metabolism	2	0	0.769	-0.38	0.170279	70.28	110.2	89.8	26.14	16.1	102.9	91.4	147.8	100.7	73.2	83.9	1.35099e+07	1.19932e+07	1.93988e+07	1.32159e+07	9.61253e+06	1.1015e+07
High	Master Protein	P46664	Adenylosuccinate synthetase isozyme 2 [OS=Mus musculus]	0	236.213	44	18	210	16	456	50	6.38	1071	265.9	11	18	other metabolic processes;other biological processes	cytosol;mitochondrion;other cell component	other molecular function		[GO:0000287]; GO:0046872; GO:0043169; GO:0043167; GO:0005488; GO:0003674 [GO:0004019]; GO:0016879; GO:0016874; GO:0003824; GO:0003674 [GO:0005525]; GO:0032550; GO:0032561; GO:0035639; GO:0001883; GO:0032549; GO:0019001; GO:0032555; GO:0043168; GO:1901265; GO:0001882; GO:0017076; GO:0032553; GO:0043167; GO:0097159; GO:1901363; GO:0036094; GO:0097367; GO:0000166; GO:0005488; GO:0003674 [GO:0005737]…	11566	ENSMUSG00000015961	Adss2	mmu:11566; P46664; Q9CQL9	Purine ribonucleoside monophosphate biosynthesis	Purine metabolism; Nucleotide Metabolism	3	3	1.141	0.19	0.832648	66.88	107	93	25.43	26.94	137	102.2	83.1	88.9	119.1	69.7	8.94502e+07	6.67e+07	5.42733e+07	5.80035e+07	7.77518e+07	4.54729e+07
High	Master Protein	Q8C138	Androgen-dependent TFPI-regulating protein [OS=Mus musculus]	0	12.944	4	1	12	1	230	27	9.58	60	7.85	1	1	other metabolic processes;developmental processes;signal transduction;other biological processes	plasma membrane;other membranes;other cell component	other molecular function	Pf04750	[GO:0001934]; GO:0001932; GO:0031401; GO:0042327; GO:0031399; GO:0042325; GO:0032270; GO:0045937; GO:0032268; GO:0019220; GO:0031325; GO:0051247; GO:0010562; GO:0031323; GO:0051246; GO:0051174; GO:0009893; GO:0048522; GO:0010604; GO:0051173; GO:0019222; GO:0050794; GO:0051171; GO:0060255; GO:0080090; GO:0048518; GO:0050789; GO:0065007; GO:0008150 [GO:0002042]; GO:0043534; GO:0002040; GO:0043542; …	109254	ENSMUSG00000058022	Adtrp	D3Z6U0; mmu:109254; Q3UXS3; Q8C138; Q8K180			0	0	0.939	-0.09	0.537041	88.95	85.3	114.7	69.25	74.29	179.6	78.7	45.1	105.7	168.6	22.2	1.42233e+07	6.23197e+06	3.56725e+06	8.37156e+06	1.33521e+07	1.7596e+06
High	Master Protein	Q9QZQ1	Afadin [OS=Mus musculus]	0	81.426	7	12	49	12	1820	206.4	6.32	162	29.1	8	12	cell adhesion;cell organization and biogenesis;developmental processes;signal transduction;other biological processes	plasma membrane;other membranes;cytosol;nucleus;other cell component	cytoskeletal activity;other molecular function	Pf00498, Pf00595, Pf00788, Pf01843	[GO:0005654]; GO:0110165; GO:0031981; GO:0005575; GO:0043233; GO:0070013; GO:0005634; GO:0031974; GO:0043226; GO:0043229; GO:0043231; GO:0005622; GO:0043227 [GO:0005737]; GO:0110165; GO:0005622; GO:0005575 [GO:0005829]; GO:0110165; GO:0005737; GO:0005575; GO:0005622 [GO:0005886]; GO:0016020; GO:0071944; GO:0110165; GO:0005575 [GO:0005911]; GO:0070161; GO:0030054; GO:0110165; GO:0005575 [GO:000591…	17356	ENSMUSG00000068036	Afdn	mmu:17356; Q9QZQ1	Adherens junctions interactions		1	0	0.501	-1	0.0111486	66.63	125.7	74.3	16.74	17.71	103.6	126.7	145.5	87.9	74.9	61.4	6.22746e+06	7.6166e+06	8.74386e+06	5.28227e+06	4.50508e+06	3.69077e+06
High	Master Protein	Q3V384	AFG1-like ATPase [OS=Mus musculus]	0	28.776	10	5	32	5	480	54.3	8.03	32	13.9	4	5	cell organization and biogenesis;protein metabolism;other metabolic processes	other membranes;mitochondrion;other cell component	other molecular function		[GO:0005524]; GO:0032559; GO:0035639; GO:0030554; GO:0032555; GO:0043168; GO:1901265; GO:0017076; GO:0032553; GO:0043167; GO:0097159; GO:1901363; GO:0000166; GO:0097367; GO:0005488; GO:0036094; GO:0003674 [GO:0005737]; GO:0110165; GO:0005622; GO:0005575 [GO:0006123]; GO:0019646; GO:0042775; GO:0009060; GO:0022904; GO:0042773; GO:0045333; GO:0022900; GO:0006119; GO:0015980; GO:0006091; GO:0016310;…	215951	ENSMUSG00000038302	Afg1l	mmu:215951; Q3V384; Q5EBH5; Q8K1E9			0	0	0.826	-0.28	0.282734	40.29	100.9	99.1	6.08	11.67	94.8	103.7	106.7	101.9	107.5	85.4	8.65682e+06	9.47036e+06	9.74308e+06	9.30107e+06	9.81068e+06	7.79664e+06
High	Master Protein	Q920A7	AFG3-like protein 1 [OS=Mus musculus]	0	74.414	12	9	68	5	789	87	8.85	185	54.36	5	9	cell organization and biogenesis;protein metabolism;other metabolic processes	other membranes;mitochondrion	other molecular function	Pf00004, Pf01434	[GO:0004176]; GO:0008233; GO:0016887; GO:0016787; GO:0140096; GO:0006508; GO:0017111; GO:0003824; GO:0018215; GO:0019538; GO:0016462; GO:0003674; GO:0006464; GO:0043170; GO:0044238; GO:1901564; GO:0016818; GO:0036211; GO:0044267; GO:0071704; GO:0008152; GO:0006807; GO:0016817; GO:0043412; GO:0044260; GO:0008150; GO:0044237; GO:0009987 [GO:0004222]; GO:0004175; GO:0008237; GO:0008233; GO:0016787; …	114896	ENSMUSG00000031967	Afg3l1	mmu:114896; Q3THK2; Q6PGJ7; Q920A7; Q9CZN2		mRNA processing	1	0	0.779	-0.36	0.360243	57.35	100.7	99.3	44.85	29.86	63.8	96	157.1	94.7	66	122.4	1.47452e+06	2.2189e+06	3.63003e+06	2.18963e+06	1.52533e+06	2.82776e+06
High	Master Protein	Q8JZQ2	AFG3-like protein 2 [OS=Mus musculus]	0	170.948	26	20	171	15	802	89.5	8.6	643	189.27	15	20	cell organization and biogenesis;protein metabolism;other metabolic processes;transport;developmental processes;other biological processes	other membranes;mitochondrion	other molecular function	Pf00004, Pf01434	[GO:0004176]; GO:0008233; GO:0016887; GO:0016787; GO:0140096; GO:0006508; GO:0017111; GO:0003824; GO:0018215; GO:0019538; GO:0016462; GO:0003674; GO:0006464; GO:0043170; GO:0044238; GO:1901564; GO:0016818; GO:0036211; GO:0044267; GO:0071704; GO:0008152; GO:0006807; GO:0016817; GO:0043412; GO:0044260; GO:0008150; GO:0044237; GO:0009987 [GO:0004222]; GO:0004175; GO:0008237; GO:0008233; GO:0016787; …	69597	ENSMUSG00000024527	Afg3l2	mmu:69597; Q8JZQ2	Processing of SMDT1	mRNA processing	2	5	0.832	-0.27	0.439108	56.17	130.9	69.1	17.86	84.3	134.9	100.2	142.2	13.2	71.2	138.3	1.10064e+08	8.17514e+07	1.16063e+08	1.08015e+07	5.81212e+07	1.129e+08
High	Master Protein	O89020	Afamin [OS=Mus musculus]	0	17.81	6	3	30	3	608	69.3	5.78	99	14.45	3	3	transport;other biological processes	non-structural extracellular;other cell component	other molecular function	Pf00273	[GO:0005504]; GO:0008289; GO:0033293; GO:0005488; GO:0031406; GO:0003674; GO:0043168; GO:0043167 [GO:0005615]; GO:0110165; GO:0005576; GO:0005575 [GO:0005737]; GO:0110165; GO:0005622; GO:0005575 [GO:0008270]; GO:0046914; GO:0046872; GO:0043169; GO:0043167; GO:0005488; GO:0003674 [GO:0008431]; GO:0019842; GO:0097159; GO:1901363; GO:0036094; GO:0005488; GO:0003674 [GO:0050821]; GO:0031647; GO:00650…	280662	ENSMUSG00000029369	Afm	mmu:280662; O89020; Q3UNV0; Q497E6; Q8R0J9			0	0	1.746	0.8	0.212139	56.85	65.4	134.6	14.64	24.96	84.3	65.5	66.6	154.2	137.1	92.4	4.49547e+06	3.49075e+06	3.55305e+06	8.22177e+06	7.31351e+06	4.92604e+06
High	Master Protein	Q8K4H1	Kynurenine formamidase [OS=Mus musculus]	0	133.793	53	14	133	14	305	34.2	6.11	486	112.59	12	14	other metabolic processes	cytosol;nucleus;other cell component	other molecular function	Pf07859	[GO:0004061]; GO:0016811; GO:0016810; GO:0016787; GO:0003824; GO:0003674 [GO:0005634]; GO:0043231; GO:0043227; GO:0043229; GO:0043226; GO:0005622; GO:0110165; GO:0005575 [GO:0005737]; GO:0110165; GO:0005622; GO:0005575 [GO:0005829]; GO:0110165; GO:0005737; GO:0005575; GO:0005622 [GO:0016787]; GO:0003824; GO:0003674 [GO:0019441]; GO:0006569; GO:0070189; GO:0006568; GO:0009063; GO:0009074; GO:00462…	71562	ENSMUSG00000017718	Afmid	B1AQK9; mmu:71562; Q80XP3; Q8K4H1; Q8R1K6		Tryptophan metabolism	1	0	0.657	-0.6	0.0303447	63.24	135.2	64.8	25.29	56.73	120.5	151.7	90.6	48.9	57.7	130.6	3.08535e+07	3.88453e+07	2.31873e+07	1.25169e+07	1.47724e+07	3.34411e+07
High	Master Protein	Q80WT5	Aftiphilin [OS=Mus musculus]	0	31.059	6	4	9	4	931	101.1	4.5	82	9.49	2	4	transport	other membranes;cytosol;ER/Golgi;nucleus;other cell component	other molecular function	Pf15045	[GO:0005654]; GO:0110165; GO:0031981; GO:0005575; GO:0043233; GO:0070013; GO:0005634; GO:0031974; GO:0043226; GO:0043229; GO:0043231; GO:0005622; GO:0043227 [GO:0005794]; GO:0043231; GO:0005737; GO:0012505; GO:0043227; GO:0043229; GO:0110165; GO:0005622; GO:0043226; GO:0005575 [GO:0005829]; GO:0110165; GO:0005737; GO:0005575; GO:0005622 [GO:0015031]; GO:0015833; GO:0045184; GO:0042886; GO:0071702…	216549	ENSMUSG00000049659	Aftph	mmu:216549; Q5SSE6; Q80WT5; Q99KJ1			0	0	1.418	0.5	0.694509	60.34	86.1	113.9	6.79	33.63	74.6	85.4	79.1	166.3	104.6	90.1	2.02002e+06	2.31142e+06	2.14067e+06	4.50286e+06	2.83172e+06	2.43978e+06
High	Master Protein	Q64191	N(4)-(beta-N-acetylglucosaminyl)-L-asparaginase [OS=Mus musculus]	0	103.932	24	5	93	5	346	37	6.44	1487	99.05	5	4	protein metabolism;other metabolic processes	non-structural extracellular;ER/Golgi;other cytoplasmic organelle;other cell component	other molecular function		[GO:0003948]; GO:0016811; GO:0016810; GO:0016787; GO:0003824; GO:0003674 [GO:0005615]; GO:0110165; GO:0005576; GO:0005575 [GO:0005737]; GO:0110165; GO:0005622; GO:0005575 [GO:0005764]; GO:0000323; GO:0005773; GO:0043231; GO:0005737; GO:0043227; GO:0043229; GO:0110165; GO:0005622; GO:0043226; GO:0005575 [GO:0005783]; GO:0043231; GO:0005737; GO:0012505; GO:0043227; GO:0043229; GO:0110165; GO:000562…	11593	ENSMUSG00000031521	Aga	mmu:11593; Q64191	Neutrophil degranulation		1	0	1.402	0.49	0.444294	71.61	85.5	114.5	43.92	28.03	83.5	115.6	44.4	111.8	155.1	89.6	1.42032e+07	1.96686e+07	7.55635e+06	1.90256e+07	2.63909e+07	1.52441e+07
High	Master Protein	Q8K2K6	Arf-GAP domain and FG repeat-containing protein 1 [OS=Mus musculus]	0	27.02	4	2	22	2	561	58	8.63	68	13.41	2	2	cell organization and biogenesis;developmental processes;other biological processes	nucleus;other cell component	enzyme regulator activity;nucleic acid binding activity;other molecular function		[GO:0001675]; GO:0003006; GO:0010927; GO:0022412; GO:0033363; GO:0070925; GO:0007286; GO:0022414; GO:0032502; GO:0022607; GO:0048646; GO:0032989; GO:0009987; GO:0032504; GO:0016050; GO:0010256; GO:0006996; GO:0007281; GO:0048515; GO:0008150; GO:0000003; GO:0016043; GO:0044085; GO:0009653; GO:0048869; GO:0032501; GO:0048468; GO:0007276; GO:0030154; GO:0007283; GO:0071840; GO:0048856; GO:0048609; G…	15463	ENSMUSG00000026159	Agfg1	mmu:15463; O70448; Q8BQL5; Q8CDK9; Q8K2K6	Clathrin-mediated endocytosis		1	0	2.334	1.22	0.00730141	98.63	49.9	150.1	45.24	49.31	38.8	57.9	22.1	251.7	116.9	112.6	8.32708e+06	1.24265e+07	4.74319e+06	5.39734e+07	2.50649e+07	2.41478e+07
High	Master Protein	Q80WC7	Arf-GAP domain and FG repeat-containing protein 2 [OS=Mus musculus]	0	51.678	15	4	27	4	479	48.9	9.1	105	29.14	4	4	other biological processes		enzyme regulator activity;other molecular function		[GO:0005096]; GO:0008047; GO:0030695; GO:0043547; GO:0030234; GO:0060589; GO:0043087; GO:0051345; GO:0098772; GO:0050790; GO:0051336; GO:0043085; GO:0003674; GO:0065009; GO:0044093; GO:0065007; GO:0008150 [GO:0046872]; GO:0043169; GO:0043167; GO:0005488; GO:0003674	231801	ENSMUSG00000029722	Agfg2	mmu:231801; Q80WC7; Q8BKS5; Q99J67			0	0	0.915	-0.13	0.408284	51.27	108.1	91.9	34.28	20.33	95.2	80	150.8	80.3	81	112.8	4.93617e+06	4.14585e+06	7.81482e+06	4.16103e+06	4.19859e+06	5.84711e+06
High	Master Protein	Q9ESW4	Acylglycerol kinase, mitochondrial [OS=Mus musculus]	0	14.195	8	3	7	3	421	46.9	8.4		2.34		3	cell organization and biogenesis;other metabolic processes;transport	other membranes;mitochondrion;other cell component	kinase activity;other molecular function	Pf00781, Pf19712	[GO:0001727]; GO:0016301; GO:0046834; GO:0016772; GO:0016310; GO:0030258; GO:0016740; GO:0006796; GO:0044255; GO:0003824; GO:0006793; GO:0006629; GO:0044237; GO:0003674; GO:0044238; GO:0071704; GO:0008152; GO:0009987; GO:0008150 [GO:0001729]; GO:0001727; GO:0016301; GO:0046834; GO:0016772; GO:0016310; GO:0030258; GO:0016740; GO:0006796; GO:0044255; GO:0003824; GO:0006793; GO:0006629; GO:0044237; …	69923	ENSMUSG00000029916	Agk	mmu:69923; Q9D087; Q9ESW4	Glycerophospholipid biosynthesis		1	0	0.788	-0.34	0.359762	42.9	105.6	94.4	46.52	13.25	88	82.3	178.7	78.7	76	96.4	2.52472e+06	2.3604e+06	5.12822e+06	2.25757e+06	2.17981e+06	2.76557e+06
High	Master Protein	A2AS89	Agmatinase, mitochondrial [OS=Mus musculus]	0	158.309	41	12	458	12	358	38.2	7.87	4556	791.91	10	11	other metabolic processes	mitochondrion	other molecular function		[GO:0005739]; GO:0043231; GO:0005737; GO:0043227; GO:0043229; GO:0110165; GO:0005622; GO:0043226; GO:0005575 [GO:0008295]; GO:0006596; GO:0008216; GO:0006595; GO:0042401; GO:0006576; GO:0009309; GO:0044106; GO:0009308; GO:0044271; GO:1901566; GO:0034641; GO:1901564; GO:0044249; GO:1901576; GO:0006807; GO:0044237; GO:0071704; GO:0009058; GO:0008152; GO:0009987; GO:0008150 [GO:0008783]; GO:0016813;…	75986	ENSMUSG00000040706	Agmat	A2AS89; mmu:75986; Q14BN7	Agmatine biosynthesis		1	0	1.028	0.04	0.898084	64.39	104.4	95.6	20.97	31.79	124.2	106	80.9	126.5	97.2	65.2	3.05203e+08	2.60544e+08	1.98768e+08	3.10746e+08	2.38817e+08	1.6034e+08
High	Master Protein	Q8CJG1	Protein argonaute-1 [OS=Mus musculus]	0	23.458	4	3	9	2	857	97.2	9.16	47	2.56	2	3	cell organization and biogenesis;RNA metabolism OR transcription;other metabolic processes;other biological processes	cytosol;nucleus;other cell component	nucleic acid binding activity;other molecular function	Pf02170, Pf08699	[GO:0000932]; GO:0036464; GO:0035770; GO:0005737; GO:0043232; GO:0099080; GO:0110165; GO:0005622; GO:0043228; GO:0043229; GO:0005575; GO:0043226 [GO:0000956]; GO:0006402; GO:0006401; GO:0010629; GO:0016071; GO:0016070; GO:0034655; GO:0044265; GO:0010468; GO:0010605; GO:0090304; GO:0006139; GO:0019439; GO:0044270; GO:0046700; GO:1901361; GO:0009057; GO:0044248; GO:0044260; GO:0060255; GO:0009892; …	236511	ENSMUSG00000041530	Ago1	A1L365; mmu:236511; Q8CJG1	Transcriptional regulation by small RNAs; Post-transcriptional silencing by small RNAs; MicroRNA (miRNA) biogenesis; Small interfering RNA (siRNA) biogenesis		4	0	0.698	-0.52	0.261797	54.55	131.8	68.2	21.34	2.1	138.9	97.3	149	73	70	71.8	3.15371e+06	2.20912e+06	3.38292e+06	1.65827e+06	1.59058e+06	1.63156e+06
High	Master Protein	Q8CJG0	Protein argonaute-2 [OS=Mus musculus]	0	29.172	7	5	11	4	860	97.2	9.19	62	7.23	3	5	cell organization and biogenesis;RNA metabolism OR transcription;other metabolic processes;developmental processes;other biological processes	non-structural extracellular;cytosol;mitochondrion;nucleus;other cell component	nucleic acid binding activity;other molecular function	Pf02170, Pf08699	[GO:0000340]; GO:0000339; GO:0003723; GO:0003676; GO:0097159; GO:1901363; GO:0005488; GO:0003674 [GO:0000932]; GO:0036464; GO:0035770; GO:0005737; GO:0043232; GO:0099080; GO:0110165; GO:0005622; GO:0043228; GO:0043229; GO:0005575; GO:0043226 [GO:0000993]; GO:0001099; GO:0043175; GO:0001098; GO:0070063; GO:0005515; GO:0019899; GO:0005488; GO:0003674 [GO:0001046]; GO:0000976; GO:0001067; GO:1990837…	239528	ENSMUSG00000036698	Ago2	A1A563; mmu:239528; Q4VAB3; Q571J6; Q8CJG0	Transcriptional regulation by small RNAs; MicroRNA (miRNA) biogenesis; Small interfering RNA (siRNA) biogenesis; Post-transcriptional silencing by small RNAs		4	1	0.983	-0.03	0.725903	60.57	99.3	100.7	27.55	29.62	100.5	77.4	134.4	101.9	65	120.9	2.23136e+06	1.71897e+06	2.98509e+06	2.26396e+06	1.44373e+06	2.68497e+06
High	None	Q8CJF9	Protein argonaute-3 [OS=Mus musculus]	0	17.866	3	2	5	1	860	97.2	9.1	47	2.56	2	2	cell organization and biogenesis;RNA metabolism OR transcription;other metabolic processes;other biological processes	cytosol;nucleus;other cell component	nucleic acid binding activity;other molecular function	Pf02170, Pf08699	[GO:0000794]; GO:0000228; GO:0000793; GO:0005694; GO:0031981; GO:0043232; GO:0043233; GO:0070013; GO:0005634; GO:0043228; GO:0043229; GO:0005622; GO:0031974; GO:0043226; GO:0043231; GO:0110165; GO:0043227; GO:0005575 [GO:0000932]; GO:0036464; GO:0035770; GO:0005737; GO:0043232; GO:0099080; GO:0110165; GO:0005622; GO:0043228; GO:0043229; GO:0005575; GO:0043226 [GO:0003723]; GO:0003676; GO:0097159;…	214150	ENSMUSG00000028842	Ago3	mmu:214150; Q3TBP7; Q8CJF9	MicroRNA (miRNA) biogenesis; Small interfering RNA (siRNA) biogenesis; Post-transcriptional silencing by small RNAs		3	0	1.003	0	0.738209	38.29	114.7	85.3	25.81	26.62	111.7	73.8	125.5	125.9	83.1	80	350564	231786	394050	395103	260729	251143
High	Master Protein	Q8K3K7	1-acyl-sn-glycerol-3-phosphate acyltransferase beta [OS=Mus musculus]	0	73.676	26	5	130	5	278	31	8.88	535	155.4	4	5	other metabolic processes;other biological processes	other membranes;ER/Golgi	other molecular function	Pf01553	[GO:0001819]; GO:0001817; GO:0010628; GO:0051240; GO:0010468; GO:0051239; GO:0010604; GO:0048518; GO:0060255; GO:0050789; GO:0009893; GO:0019222; GO:0065007; GO:0008150 [GO:0003841]; GO:0016411; GO:0042171; GO:0008374; GO:0071617; GO:0016747; GO:0016746; GO:0016740; GO:0003824; GO:0003674 [GO:0005783]; GO:0043231; GO:0005737; GO:0012505; GO:0043227; GO:0043229; GO:0110165; GO:0005622; GO:0043226;…	67512	ENSMUSG00000026922	Agpat2	mmu:67512; Q8K3K7	Neutrophil degranulation; Synthesis of PA	Triacylglyceride Synthesis; Adipogenesis genes	4	0	1.29	0.37	0.676304	50.21	90.4	109.6	9.88	3.89	82.2	89.3	99.9	106.1	108.2	114.3	1.50957e+07	1.63962e+07	1.8357e+07	1.9487e+07	1.98832e+07	2.0997e+07
High	Master Protein	Q9D517	1-acyl-sn-glycerol-3-phosphate acyltransferase gamma [OS=Mus musculus]	0	11.331	3	2	14	2	376	43.3	8.51	39	12.51	2	2	other metabolic processes	other membranes;ER/Golgi;nucleus;other cell component	other molecular function	Pf01553, Pf16076	[GO:0003841]; GO:0016411; GO:0042171; GO:0008374; GO:0071617; GO:0016747; GO:0016746; GO:0016740; GO:0003824; GO:0003674 [GO:0005635]; GO:0031967; GO:0005634; GO:0012505; GO:0031975; GO:0043227; GO:0043229; GO:0043231; GO:0110165; GO:0043226; GO:0005622; GO:0005575 [GO:0005783]; GO:0043231; GO:0005737; GO:0012505; GO:0043227; GO:0043229; GO:0110165; GO:0005622; GO:0043226; GO:0005575 [GO:0005789]…	28169	ENSMUSG00000001211	Agpat3	C4B4E7; mmu:28169; Q7TT39; Q8BST2; Q9D517	COPI-independent Golgi-to-ER retrograde traffic; Synthesis of PA	Triacylglyceride Synthesis	3	0	1.612	0.69	0.500779	109.87	65.6	134.4	25.25	30.33	58.2	89.1	59.7	174.3	96.2	122.4	1.61536e+06	2.47375e+06	1.6582e+06	4.8373e+06	2.67111e+06	3.39731e+06
High	Master Protein	Q8C0I1	Alkyldihydroxyacetonephosphate synthase, peroxisomal [OS=Mus musculus]	0	11.982	3	2	4	2	645	71.6	7.5	0	2.2	1	2	other metabolic processes	other membranes;nucleus;other cytoplasmic organelle	other molecular function	Pf01565, Pf02913	[GO:0005730]; GO:0043232; GO:0031981; GO:0043228; GO:0043229; GO:0005622; GO:0043233; GO:0070013; GO:0005634; GO:0043226; GO:0110165; GO:0031974; GO:0043231; GO:0005575; GO:0043227 [GO:0005777]; GO:0042579; GO:0043231; GO:0005737; GO:0043227; GO:0043229; GO:0110165; GO:0005622; GO:0043226; GO:0005575 [GO:0005778]; GO:0031903; GO:0005777; GO:0098588; GO:0042579; GO:0031090; GO:0043231; GO:0005737;…	228061		Agps	mmu:228061; Q8C0I1	Peroxisomal protein import; Plasmalogen biosynthesis	Triacylglyceride Synthesis	3	0	0.993	-0.01	0.68903	61.04	90.5	109.5	70.11	58.78	164.2	104.4	26.6	33.5	145	126.3	2.29406e+06	1.45856e+06	371796	467992	2.02603e+06	1.76511e+06
High	Master Protein	A2ASQ1	Agrin [OS=Mus musculus]	0	46.835	3	6	17	6	1950	207.4	6.32	134	13.6	2	6	cell-cell signaling;cell organization and biogenesis;other metabolic processes;developmental processes;other biological processes	non-structural extracellular;extracellular matrix;plasma membrane;other membranes;ER/Golgi;other cell component	enzyme regulator activity;other molecular function	Pf00008, Pf00050, Pf00053, Pf00054, Pf07648	[GO:0001932]; GO:0031399; GO:0042325; GO:0032268; GO:0019220; GO:0031323; GO:0051246; GO:0051174; GO:0019222; GO:0050794; GO:0051171; GO:0060255; GO:0080090; GO:0050789; GO:0065007; GO:0008150 [GO:0001934]; GO:0001932; GO:0031401; GO:0042327; GO:0031399; GO:0042325; GO:0032270; GO:0045937; GO:0032268; GO:0019220; GO:0031325; GO:0051247; GO:0010562; GO:0031323; GO:0051246; GO:0051174; GO:0009893; …		ENSMUSG00000041936	Agrn	A2ASP9; A2ASQ0; A2ASQ1; B2RWU1	ECM proteoglycans; Retinoid metabolism and transport; A tetrasaccharide linker sequence is required for GAG synthesis; HS-GAG biosynthesis; HS-GAG degradation	Primary Focal Segmental Glomerulosclerosis FSGS	6	0	2.534	1.34	0.0564562	73.04	42.4	157.6	33.91	55.57	46.6	44	23.1	163.8	251.3	71.2	1.51093e+06	1.42868e+06	750838	5.31584e+06	8.15396e+06	2.3089e+06
High	Master Protein	P11859	Angiotensinogen [OS=Mus musculus]	0	34.045	14	4	7	4	477	52	5.44	46	4.65	1	4	cell adhesion;cell cycle OR cell proliferation;cell organization and biogenesis;other metabolic processes;stress response;transport;developmental processes;signal transduction;other biological processes	non-structural extracellular;other cell component	signal transduction activity or receptor binding;enzyme regulator activity;other molecular function	Pf00079	[GO:0000187]; GO:0032147; GO:0043406; GO:0045860; GO:0043405; GO:0043410; GO:0071902; GO:0001934; GO:0033674; GO:0045859; GO:0071900; GO:0043408; GO:1902533; GO:0001932; GO:0031401; GO:0042327; GO:0043549; GO:0051347; GO:1902531; GO:0009967; GO:0031399; GO:0042325; GO:0032270; GO:0045937; GO:0051338; GO:0043085; GO:0009966; GO:0010647; GO:0023056; GO:0048584; GO:0032268; GO:0019220; GO:0031325; G…			Agt	P11859	G alpha (q) signalling events; G alpha (i) signalling events; Metabolism of Angiotensinogen to Angiotensins; Peptide ligand-binding receptors		4	0	1.255	0.33	0.903456	72.69	84.7	115.3	47.4	53.83	78.1	166.5	78.2	106.3	37.2	133.7	1.12494e+06	2.39742e+06	1.1258e+06	1.53127e+06	535639	1.92595e+06
High	Master Protein	O35423	Serine--pyruvate aminotransferase, mitochondrial [OS=Mus musculus]	0	230.439	43	16	508	16	414	45.9	8.18		1102.43		16	other metabolic processes;transport;signal transduction;other biological processes	mitochondrion;other cytoplasmic organelle;other cell component	other molecular function		[GO:0004760]; GO:0008483; GO:0016769; GO:0016740; GO:0003824; GO:0003674 [GO:0005739]; GO:0043231; GO:0005737; GO:0043227; GO:0043229; GO:0110165; GO:0005622; GO:0043226; GO:0005575 [GO:0005759]; GO:0043233; GO:0070013; GO:0005739; GO:0031974; GO:0043226; GO:0043229; GO:0043231; GO:0005737; GO:0110165; GO:0005622; GO:0043227; GO:0005575 [GO:0005777]; GO:0042579; GO:0043231; GO:0005737; GO:0043227…	11611	ENSMUSG00000026272	Agxt	mmu:11611; O35423; Q8R128	Glyoxylate metabolism and glycine degradation; Peroxisomal protein import	Alanine and aspartate metabolism	3	0	0.666	-0.59	0.154908	42.22	119.6	80.4	20.51	5.23	143.8	121.9	94.6	82.7	75.1	81.9	4.19135e+08	3.55217e+08	2.75825e+08	2.41141e+08	2.1889e+08	2.38577e+08
High	Master Protein	Q3UEG6	Alanine--glyoxylate aminotransferase 2, mitochondrial [OS=Mus musculus]	0	712.239	66	31	1604	31	513	57.1	7.93	8922	2115.2	28	31	other metabolic processes;other biological processes	mitochondrion	other molecular function	Pf00202	[GO:0005739]; GO:0043231; GO:0005737; GO:0043227; GO:0043229; GO:0110165; GO:0005622; GO:0043226; GO:0005575 [GO:0008453]; GO:0008483; GO:0016769; GO:0016740; GO:0003824; GO:0003674 [GO:0009436]; GO:0046185; GO:0046487; GO:0072329; GO:0006081; GO:0044248; GO:1901575; GO:0032787; GO:0046395; GO:0044237; GO:0071704; GO:0009056; GO:0019752; GO:0016054; GO:0008152; GO:0009987; GO:0043436; GO:0006082;…	268782	ENSMUSG00000089678	Agxt2	B9EIZ8; mmu:268782; Q3UEG6	Glyoxylate metabolism and glycine degradation	One carbon metabolism and related pathways	2	0	1.351	0.43	0.268899	69.03	84.1	115.9	40.4	34.72	82.6	118.8	50.9	113.8	157.2	76.8	1.98644e+08	2.85451e+08	1.22241e+08	2.73536e+08	3.77837e+08	1.84536e+08
High	Master Protein	P50247	Adenosylhomocysteinase [OS=Mus musculus]	0	1189.95	82	40	5921	38	432	47.7	6.54	70703	9583.62	39	40	other metabolic processes;stress response;other biological processes	cytosol;nucleus;other cell component	other molecular function	Pf00670	[GO:0002439]; GO:0002437; GO:0002544; GO:0006954; GO:0006955; GO:0006952; GO:0002376; GO:0050896; GO:0006950; GO:0008150 [GO:0004013]; GO:0016802; GO:0016801; GO:0016787; GO:0003824; GO:0003674 [GO:0005507]; GO:0046914; GO:0046872; GO:0043169; GO:0043167; GO:0005488; GO:0003674 [GO:0005634]; GO:0043231; GO:0043227; GO:0043229; GO:0043226; GO:0005622; GO:0110165; GO:0005575 [GO:0005829]; GO:011016…	11615; 269378	ENSMUSG00000027597; ENSMUSG00000048087	Ahcy	mmu:11615; mmu:269378; P50247; Q91WF1	Methylation; Sulfur amino acid metabolism	One Carbon Metabolism; Glutathione and one carbon metabolism	4	2	0.771	-0.38	0.36765	61.47	115.2	84.8	5.09	10.99	112.2	117.5	106.1	82.5	99.2	82.4	2.32526e+09	2.43415e+09	2.19815e+09	1.71029e+09	2.05628e+09	1.70773e+09
High	Master Protein	Q80SW1	S-adenosylhomocysteine hydrolase-like protein 1 [OS=Mus musculus]	0	105.028	22	10	189	8	530	58.9	6.89	822	157.38	7	10	cell organization and biogenesis;RNA metabolism OR transcription;other metabolic processes;transport;signal transduction;other biological processes	plasma membrane;other membranes;cytosol;ER/Golgi;other cell component	nucleic acid binding activity;other molecular function	Pf00670, Pf05221	[GO:0003723]; GO:0003676; GO:0097159; GO:1901363; GO:0005488; GO:0003674 [GO:0005737]; GO:0110165; GO:0005622; GO:0005575 [GO:0005783]; GO:0043231; GO:0005737; GO:0012505; GO:0043227; GO:0043229; GO:0110165; GO:0005622; GO:0043226; GO:0005575 [GO:0005829]; GO:0110165; GO:0005737; GO:0005575; GO:0005622 [GO:0006378]; GO:0031124; GO:0043631; GO:0006397; GO:0031123; GO:0016070; GO:0006396; GO:001607…	229709	ENSMUSG00000027893	Ahcyl1	mmu:229709; Q80SW1	Ion homeostasis	One carbon metabolism and related pathways	2	0	0.978	-0.03	0.473212	65	84.5	115.5	40.68	33.3	85.3	125	53.6	116.4	147	72.8	1.21904e+07	1.7869e+07	7.66028e+06	1.66473e+07	2.10181e+07	1.04026e+07
High	None	Q68FL4	Putative adenosylhomocysteinase 3 [OS=Mus musculus]	0	41.274	5	4	132	2	613	66.9	7.36	735	110.04	3	4	other metabolic processes	cytosol;ER/Golgi;other cell component	other molecular function	Pf00670, Pf05221	[GO:0005783]; GO:0043231; GO:0005737; GO:0012505; GO:0043227; GO:0043229; GO:0110165; GO:0005622; GO:0043226; GO:0005575 [GO:0005829]; GO:0110165; GO:0005737; GO:0005575; GO:0005622 [GO:0006730]; GO:0044237; GO:0044281; GO:0008152; GO:0009987; GO:0008150 [GO:0016787]; GO:0003824; GO:0003674 [GO:0033353]; GO:0046500; GO:0006790; GO:0071704; GO:0044237; GO:0008152; GO:0009987; GO:0008150 [GO:004300…	74340	ENSMUSG00000029772	Ahcyl2	mmu:74340; Q68FL4; Q8BIH1	Bicarbonate transporters	One Carbon Metabolism; Glutathione and one carbon metabolism	3	0	1.275	0.35	0.782079	34.51	75.6	124.4	10.42	22.39	93.4	78.6	78.1	129.3	134.1	86.6	1.18758e+07	9.99189e+06	9.93392e+06	1.64455e+07	1.70507e+07	1.10179e+07
High	Master Protein	Q8BK64	Activator of 90 kDa heat shock protein ATPase homolog 1 [OS=Mus musculus]	0	290.616	63	22	462	22	338	38.1	5.53	3129	478.79	17	21	other biological processes	cytosol;ER/Golgi;other cell component	enzyme regulator activity;other molecular function	Pf09229	[GO:0001671]; GO:0008047; GO:0060590; GO:0032781; GO:0030234; GO:0060589; GO:0043462; GO:0051345; GO:0098772; GO:0050790; GO:0051336; GO:0043085; GO:0003674; GO:0065009; GO:0044093; GO:0065007; GO:0008150 [GO:0005737]; GO:0110165; GO:0005622; GO:0005575 [GO:0005783]; GO:0043231; GO:0005737; GO:0012505; GO:0043227; GO:0043229; GO:0110165; GO:0005622; GO:0043226; GO:0005575 [GO:0005829]; GO:0110165…	217737	ENSMUSG00000021037	Ahsa1	mmu:217737; Q8BK64; Q8R3E6			0	0	1.07	0.1	0.947118	53.15	90.1	109.9	14.79	4.97	87.6	87.5	112.1	106.9	107.6	98.3	5.6029e+07	5.59518e+07	7.1673e+07	6.83428e+07	6.88011e+07	6.28457e+07
High	Master Protein	P29699	Alpha-2-HS-glycoprotein [OS=Mus musculus]	0	174.008	46	8	281	8	345	37.3	6.51	3565	536.53	8	7	cell organization and biogenesis;stress response;developmental processes;other biological processes	non-structural extracellular;extracellular matrix;ER/Golgi;other cell component	enzyme regulator activity	Pf00031	[GO:0001503]; GO:0032501; GO:0008150 [GO:0004866]; GO:0030414; GO:0061135; GO:0010951; GO:0004857; GO:0061134; GO:0010466; GO:0052548; GO:0030234; GO:0043086; GO:0052547; GO:0045861; GO:0051346; GO:0098772; GO:0050790; GO:0044092; GO:0030162; GO:0051336; GO:0032269; GO:0003674; GO:0065009; GO:0051246; GO:0031324; GO:0032268; GO:0051248; GO:0065007; GO:0051171; GO:0060255; GO:0080090; GO:0009892; …	11625	ENSMUSG00000022868	Ahsg	mmu:11625; O35634; P29699	Platelet degranulation ; Neutrophil degranulation; Regulation of Insulin-like Growth Factor (IGF) transport and uptake by Insulin-like Growth Factor Binding Proteins (IGFBPs); Post-translational protein phosphorylation		4	0	2.597	1.38	0.000765752	61.67	44.2	155.8	36.35	19.26	46.1	61.6	28.6	121.7	179.7	162.4	8.14789e+07	1.08898e+08	5.05441e+07	2.15302e+08	3.17876e+08	2.87301e+08
High	Master Protein	O70200	Allograft inflammatory factor 1 [OS=Mus musculus]	0	37.641	33	4	16	4	147	16.9	8.76	91	10.43	4	3	cell organization and biogenesis;stress response;transport;developmental processes;signal transduction;other biological processes	plasma membrane;other membranes;cytosol;cytoskeleton;nucleus;other cell component	cytoskeletal activity;other molecular function		[GO:0001726]; GO:0120025; GO:0031252; GO:0042995; GO:0110165; GO:0005575 [GO:0001774]; GO:0042116; GO:0002274; GO:0045321; GO:0001775; GO:0002376; GO:0009987; GO:0008150 [GO:0001891]; GO:0110165; GO:0005886; GO:0005575; GO:0016020; GO:0071944 [GO:0001934]; GO:0001932; GO:0031401; GO:0042327; GO:0031399; GO:0042325; GO:0032270; GO:0045937; GO:0032268; GO:0019220; GO:0031325; GO:0051247; GO:0010562…	11629	ENSMUSG00000024397	Aif1	mmu:11629; O70200			0	0	1.947	0.96	0.188468	67.18	51.1	148.9	43.55	46.32	28.9	72.2	48.5	141.2	223.7	85.5	1.32071e+06	3.30521e+06	2.21943e+06	6.46285e+06	1.02383e+07	3.91212e+06
High	Master Protein	Q9Z0X1	Apoptosis-inducing factor 1, mitochondrial [OS=Mus musculus]	0	516.967	58	27	946	27	612	66.7	9.17	8167	1412.15	23	25	cell organization and biogenesis;other metabolic processes;stress response;transport;developmental processes;signal transduction;other biological processes	other membranes;cytosol;mitochondrion;nucleus;other cell component	nucleic acid binding activity;other molecular function	Pf14721	[GO:0002931]; GO:0006950; GO:0050896; GO:0008150 [GO:0003677]; GO:0003676; GO:0097159; GO:1901363; GO:0005488; GO:0003674 [GO:0003954]; GO:0016651; GO:0016491; GO:0003824; GO:0003674 [GO:0004174]; GO:0009055; GO:0016649; GO:0022904; GO:0016491; GO:0022900; GO:0016645; GO:0045333; GO:0003824; GO:0006091; GO:0015980; GO:0003674; GO:0044237; GO:0008152; GO:0009987; GO:0008150 [GO:0005634]; GO:004323…	26926	ENSMUSG00000036932	Aifm1	mmu:26926; Q1L6K5; Q9Z0X1		Apoptosis Modulation by HSP70	1	0	0.634	-0.66	0.124737	63.64	114.7	85.3	20.7	14.92	134.3	88.5	122.7	91.3	92.9	70.3	1.86945e+08	1.23138e+08	1.70797e+08	1.27115e+08	1.29365e+08	9.77894e+07
High	Master Protein	Q8BUE4	Ferroptosis suppressor protein 1 [OS=Mus musculus]	0	90.864	25	7	65	7	373	40.6	8.98	553	94.17	5	7	cell organization and biogenesis;other metabolic processes;other biological processes	plasma membrane;other membranes;cytosol;mitochondrion;nucleus;other cell component	nucleic acid binding activity;other molecular function		[GO:0003677]; GO:0003676; GO:0097159; GO:1901363; GO:0005488; GO:0003674 [GO:0004174]; GO:0009055; GO:0016649; GO:0022904; GO:0016491; GO:0022900; GO:0016645; GO:0045333; GO:0003824; GO:0006091; GO:0015980; GO:0003674; GO:0044237; GO:0008152; GO:0009987; GO:0008150 [GO:0005634]; GO:0043231; GO:0043227; GO:0043229; GO:0043226; GO:0005622; GO:0110165; GO:0005575 [GO:0005737]; GO:0110165; GO:0005622…	71361	ENSMUSG00000020085	Aifm2	mmu:71361; Q8BUE4; Q8CHZ2			0	0	1.637	0.71	0.257066	50.77	65.7	134.3	9.89	40.2	68.3	71.4	58.8	139.5	184.6	77.4	7.56283e+06	7.91008e+06	6.51797e+06	1.54596e+07	2.04499e+07	8.57796e+06
High	Master Protein	P31230	Aminoacyl tRNA synthase complex-interacting multifunctional protein 1 [OS=Mus musculus]	0	224.154	47	13	300	13	310	34	8.35	1655	412.13	11	12	cell-cell signaling;protein metabolism;other metabolic processes;stress response;developmental processes;signal transduction;other biological processes	non-structural extracellular;cytosol;ER/Golgi;nucleus;other cell component	signal transduction activity or receptor binding;nucleic acid binding activity;other molecular function	Pf01588	[GO:0000049]; GO:0003723; GO:0003676; GO:0097159; GO:1901363; GO:0005488; GO:0003674 [GO:0001525]; GO:0048646; GO:0048514; GO:0032502; GO:0009653; GO:0035239; GO:0001568; GO:0008150; GO:0048856; GO:0035295; GO:0001944; GO:0007275; GO:0048731; GO:0072359; GO:0032501 [GO:0001937]; GO:0001936; GO:0050680; GO:0050678; GO:0008285; GO:0042127; GO:0048523; GO:0050794; GO:0048519; GO:0050789; GO:0065007;…		ENSMUSG00000028029	Aimp1	P31230; Q60659			0	0	1.166	0.22	0.727461	51.8	88.2	111.8	43.6	24.42	92.9	122.5	46.9	117.8	137.1	82.8	6.15262e+07	8.11241e+07	3.10351e+07	78030624	9.07916e+07	5.48676e+07
High	Master Protein	Q8R010	Aminoacyl tRNA synthase complex-interacting multifunctional protein 2 [OS=Mus musculus]	0	110.682	35	8	97	8	320	35.4	7.83	1025	143.91	6	8	cell organization and biogenesis;protein metabolism;other metabolic processes;developmental processes;other biological processes	cytosol;nucleus;other cell component	other molecular function		[GO:0005634]; GO:0043231; GO:0043227; GO:0043229; GO:0043226; GO:0005622; GO:0110165; GO:0005575 [GO:0005829]; GO:0110165; GO:0005737; GO:0005575; GO:0005622 [GO:0006412]; GO:0034645; GO:0043043; GO:0044267; GO:0010467; GO:0009059; GO:0044249; GO:0044260; GO:0006518; GO:0043604; GO:1901566; GO:0019538; GO:0043170; GO:1901576; GO:0009058; GO:0044237; GO:0043603; GO:1901564; GO:0044271; GO:0044238;…	231872	ENSMUSG00000029610	Aimp2	E9QP67; mmu:231872; Q8R010; Q8R2Y6		Keap1-Nrf2	1	0	0.954	-0.07	0.454501	81.85	107.4	92.6	20.77	26.14	116.7	77.2	109	93.9	127.1	76.1	2.33351e+07	1.54259e+07	2.17965e+07	1.87757e+07	2.54079e+07	1.52113e+07
High	Master Protein	O08915	AH receptor-interacting protein [OS=Mus musculus]	0	76.945	28	7	38	7	330	37.6	6.4	123	38.87	4	7	cell organization and biogenesis;protein metabolism;other metabolic processes;transport;other biological processes	plasma membrane;other membranes;cytosol;other cell component	signal transduction activity or receptor binding;other molecular function	Pf00254	[GO:0003712]; GO:0098772; GO:0140110; GO:0003674; GO:0065009; GO:0006355; GO:0065007; GO:0010468; GO:1903506; GO:2000112; GO:0008150; GO:0060255; GO:2001141; GO:0010556; GO:0031326; GO:0019222; GO:0051252; GO:0009889; GO:0031323; GO:0050789; GO:0019219; GO:0050794; GO:0051171; GO:0080090 [GO:0003755]; GO:0016859; GO:0140096; GO:0000413; GO:0016853; GO:0003824; GO:0018215; GO:0018208; GO:0003674; …	11632	ENSMUSG00000024847; ENSMUSG00000097319	Aip	mmu:11632; O08915; Q3UJM2	Aryl hydrocarbon receptor signalling		1	0	1.32	0.4	0.689966	34.55	78.7	121.3	7.69	19.7	77.3	88.3	77.8	119.8	141.8	95	9.32584e+06	1.06586e+07	9.38498e+06	1.44603e+07	1.71087e+07	1.146e+07
High	Master Protein	Q9R0Y5	Adenylate kinase isoenzyme 1 [OS=Mus musculus]	0	47.08	27	4	34	4	194	21.5	5.81	183	42.32	4	4	cell cycle OR cell proliferation;other metabolic processes;other biological processes	plasma membrane;other membranes;cytosol;cytoskeleton;other cell component	kinase activity;other molecular function		[GO:0001520]; GO:0099513; GO:0036126; GO:0099512; GO:0005856; GO:0097729; GO:0099081; GO:0043232; GO:0031514; GO:0099080; GO:0043228; GO:0043229; GO:0005622; GO:0005929; GO:0110165; GO:0043226; GO:0120025; GO:0005575; GO:0042995 [GO:0004017]; GO:0050145; GO:0016776; GO:0019205; GO:0046940; GO:0016772; GO:0016301; GO:0009123; GO:0009165; GO:0016740; GO:0016310; GO:0006753; GO:0009117; GO:1901293; …	11636	ENSMUSG00000026817	Ak1	A2AK80; mmu:11636; Q542C5; Q9R0Y4; Q9R0Y5	Interconversion of nucleotide di- and triphosphates	Purine metabolism	2	0	12.929	3.69	1e-17	136.94	79.2	120.8	28.37	28.8	86.4	78.7	48.3	97	169.6	120.1	3.50528e+07	3.19046e+07	1.95718e+07	3.93424e+07	6.88102e+07	4.86973e+07
High	Master Protein	Q9WTP6	Adenylate kinase 2, mitochondrial [OS=Mus musculus]	0	545.437	77	21	2519	21	239	26.5	7.39	17030	3426.78	19	20	other metabolic processes	cytosol;cytoskeleton;mitochondrion;nucleus;other cell component	kinase activity;other molecular function	Pf00406, Pf05191	[GO:0004017]; GO:0050145; GO:0016776; GO:0019205; GO:0046940; GO:0016772; GO:0016301; GO:0009123; GO:0009165; GO:0016740; GO:0016310; GO:0006753; GO:0009117; GO:1901293; GO:0003824; GO:0006796; GO:0019637; GO:0055086; GO:0034654; GO:0090407; GO:0003674; GO:0006793; GO:0071704; GO:0006139; GO:0044281; GO:0018130; GO:0019438; GO:0044271; GO:1901362; GO:1901576; GO:0044237; GO:0008152; GO:0006725; G…	11637	ENSMUSG00000028792	Ak2	A2A820; mmu:11637; Q3THT3; Q3TI11; Q3TKI6; Q8C7I9; Q9CY37; Q9WTP6	Interconversion of nucleotide di- and triphosphates	Purine metabolism	2	0	0.92	-0.12	0.789469	64.27	96.7	103.3	10.39	30.67	105.1	102.1	86.2	129.6	109.1	68	3.94387e+08	3.83215e+08	3.23443e+08	4.86506e+08	4.09556e+08	2.5537e+08
High	Master Protein	Q9WTP7	GTP:AMP phosphotransferase AK3, mitochondrial [OS=Mus musculus]	0	407.985	84	21	1762	21	227	25.4	8.84	17843	2308.25	21	21	other metabolic processes	mitochondrion;other cell component	kinase activity;other molecular function	Pf05191	[GO:0004017]; GO:0050145; GO:0016776; GO:0019205; GO:0046940; GO:0016772; GO:0016301; GO:0009123; GO:0009165; GO:0016740; GO:0016310; GO:0006753; GO:0009117; GO:1901293; GO:0003824; GO:0006796; GO:0019637; GO:0055086; GO:0034654; GO:0090407; GO:0003674; GO:0006793; GO:0071704; GO:0006139; GO:0044281; GO:0018130; GO:0019438; GO:0044271; GO:1901362; GO:1901576; GO:0044237; GO:0008152; GO:0006725; G…	56248	ENSMUSG00000024782	Ak3	mmu:56248; Q3UDN7; Q8BGX5; Q9D7Z1; Q9DB57; Q9DBM5; Q9WTP7	Factors involved in megakaryocyte development and platelet production		1	0	0.736	-0.44	0.287656	52.35	104.5	95.5	16.5	34.76	112.9	121.7	87.6	103.2	118.1	56.5	6.30303e+08	6.79202e+08	4.88737e+08	5.7633e+08	6.59483e+08	3.15109e+08
High	Master Protein	Q9WUR9	Adenylate kinase 4, mitochondrial [OS=Mus musculus]	0	218.072	67	11	373	11	223	25	7.53	1767	388.65	11	10	other metabolic processes;stress response;developmental processes;other biological processes	mitochondrion;other cell component	kinase activity;other molecular function	Pf05191	[GO:0001889]; GO:0048732; GO:0061008; GO:0048513; GO:0048731; GO:0048856; GO:0007275; GO:0032502; GO:0032501; GO:0008150 [GO:0002082]; GO:0042325; GO:0043467; GO:1903578; GO:0019220; GO:0031323; GO:0019222; GO:0051174; GO:0050794; GO:0050789; GO:0065007; GO:0008150 [GO:0004017]; GO:0050145; GO:0016776; GO:0019205; GO:0046940; GO:0016772; GO:0016301; GO:0009123; GO:0009165; GO:0016740; GO:0016310;…	11639	ENSMUSG00000028527	Ak4	mmu:11639; Q9R1X7; Q9WUR9	Interconversion of nucleotide di- and triphosphates	Purine metabolism	2	0	1.209	0.27	0.550746	68.36	89.2	110.8	29.52	5.68	91.3	110.9	59.8	113.3	118.8	106	9.328e+07	1.13389e+08	6.11448e+07	1.15788e+08	1.21392e+08	1.0835e+08
High	Master Protein	O08715	A-kinase anchor protein 1, mitochondrial [OS=Mus musculus]	0	110.048	14	9	76	9	857	92.1	5.02	536	106.65	9	9	stress response;other biological processes	plasma membrane;other membranes;mitochondrion;ER/Golgi;other cell component	cytoskeletal activity;nucleic acid binding activity;other molecular function	Pf00567	[GO:0003723]; GO:0003676; GO:0097159; GO:1901363; GO:0005488; GO:0003674 [GO:0005739]; GO:0043231; GO:0005737; GO:0043227; GO:0043229; GO:0110165; GO:0005622; GO:0043226; GO:0005575 [GO:0005741]; GO:0031966; GO:0031968; GO:0031090; GO:0005740; GO:0019867; GO:0098588; GO:0031967; GO:0016020; GO:0043227; GO:0005739; GO:0031975; GO:0043229; GO:0110165; GO:0043226; GO:0043231; GO:0005737; GO:0005622;…	11640	ENSMUSG00000018428	Akap1	B1AR25; mmu:11640; O08714; O08715; P97488	Factors involved in megakaryocyte development and platelet production	G Protein Signaling Pathways; mRNA processing	3	0	1.031	0.04	0.649037	54.45	104.9	95.1	5.2	19.36	98.3	105.9	95.9	88.5	122.3	89.1	1.13523e+07	1.22243e+07	1.10731e+07	1.0221e+07	1.41244e+07	1.0288e+07
High	Master Protein	Q9WTQ5	A-kinase anchor protein 12 [OS=Mus musculus]	0	16.071	3	3	6	3	1684	180.6	4.44	56	6.44	2	3	signal transduction;other biological processes	plasma membrane;other membranes;cytosol;cytoskeleton;other cell component	other molecular function		[GO:0005516]; GO:0005515; GO:0005488; GO:0003674 [GO:0005737]; GO:0110165; GO:0005622; GO:0005575 [GO:0005829]; GO:0110165; GO:0005737; GO:0005575; GO:0005622 [GO:0005856]; GO:0043232; GO:0043228; GO:0043229; GO:0005622; GO:0043226; GO:0110165; GO:0005575 [GO:0005886]; GO:0016020; GO:0071944; GO:0110165; GO:0005575 [GO:0007165]; GO:0009987; GO:0050794; GO:0007154; GO:0023052; GO:0051716; GO:00081…	83397	ENSMUSG00000038587	Akap12	mmu:83397; Q80SS4; Q810D4; Q8BPK4; Q99MP1; Q9WTQ5	RHOF GTPase cycle; RHOD GTPase cycle	G Protein Signaling Pathways	3	0	2.107	1.08	0.229133	33.26	46.8	153.2	24.75	33.59	30.6	42.8	51	218.6	139.9	117.1	160972	224816	268239	1.14951e+06	735800	615670
High	Master Protein	E9Q394	A-kinase anchor protein 13 [OS=Mus musculus]	0	32.261	2	4	9	4	2776	303.8	5.38		6.47		4	protein metabolism;other metabolic processes;transport;developmental processes;signal transduction;other biological processes	other membranes;cytosol;cytoskeleton;nucleus;other cell component	enzyme regulator activity;kinase activity;other molecular function		[GO:0004691]; GO:0004690; GO:0004674; GO:0004672; GO:0016301; GO:0016773; GO:0140096; GO:0006468; GO:0016772; GO:0016310; GO:0003824; GO:0018215; GO:0006464; GO:0016740; GO:0006796; GO:0003674; GO:0036211; GO:0044267; GO:0006793; GO:0019538; GO:0043412; GO:0044260; GO:0044237; GO:0043170; GO:0044238; GO:1901564; GO:0008152; GO:0009987; GO:0071704; GO:0006807; GO:0008150 [GO:0005078]; GO:0035591; …	75547	ENSMUSG00000066406	Akap13	E9Q394; mmu:75547; Q3UEI5	RHOA GTPase cycle; RHOB GTPase cycle; NRAGE signals death through JNK; G alpha (12/13) signalling events; RHOC GTPase cycle	G Protein Signaling Pathways	6	0	1.47	0.56	0.637974	62.37	79.6	120.4	48.95	51.29	37.5	115.6	98.6	149.1	47.4	151.8	495367	1.5267e+06	1.30273e+06	1.96866e+06	625374	2.00527e+06
High	Master Protein	O54931	A-kinase anchor protein 2 [OS=Mus musculus]	0	32.613	7	6	29	6	893	98.5	5.21	122	20.1	4	6				Pf15304		677884	ENSMUSG00000038729	Akap2	A2APJ4; mmu:677884; O54931; O54932; O54933; Q8C5W1			0	0	1.58	0.66	0.28367	52.55	73.5	126.5	11.07	11.01	66.4	71.4	82.3	115	142	122.8	4.94761e+06	5.31612e+06	6.12999e+06	8.5592e+06	1.05764e+07	9.14581e+06
High	Master Protein	Q9DBR0	A-kinase anchor protein 8 [OS=Mus musculus]	0	36.417	9	4	16	4	687	76.2	5.14	107	23.36	2	4	cell cycle OR cell proliferation;cell organization and biogenesis;stress response;transport;other biological processes	mitochondrion;ER/Golgi;nucleus;other cell component	nucleic acid binding activity;other molecular function	Pf04988	[GO:0000785]; GO:0110165; GO:0005694; GO:0005575; GO:0043232; GO:0043228; GO:0043229; GO:0005622; GO:0043226 [GO:0000793]; GO:0005694; GO:0043232; GO:0043228; GO:0043229; GO:0005622; GO:0043226; GO:0110165; GO:0005575 [GO:0001939]; GO:0045120; GO:0005634; GO:0043231; GO:0043227; GO:0043229; GO:0043226; GO:0005622; GO:0110165; GO:0005575 [GO:0003677]; GO:0003676; GO:0097159; GO:1901363; GO:0005488…	56399	ENSMUSG00000024045	Akap8	mmu:56399; Q9DBR0; Q9R0L8		G Protein Signaling Pathways; TNF-alpha NF-kB Signaling Pathway	2	0	1.059	0.08	0.710582	53.85	88.3	111.7	26.05	50.07	70.9	120.2	93.3	47.3	150.2	118	2.81989e+06	4.78212e+06	3.71211e+06	1.88099e+06	5.97587e+06	4.69281e+06
High	Master Protein	Q9JII6	Aldo-keto reductase family 1 member A1 [OS=Mus musculus]	0	501.517	74	26	2513	25	325	36.6	7.39	21929	3421.8	25	25	other metabolic processes;other biological processes	plasma membrane;other membranes;cytosol;other cell component	other molecular function		[GO:0004032]; GO:0008106; GO:0004033; GO:0016616; GO:0016614; GO:0016491; GO:0003824; GO:0003674 [GO:0005829]; GO:0110165; GO:0005737; GO:0005575; GO:0005622 [GO:0008106]; GO:0004033; GO:0016616; GO:0016614; GO:0016491; GO:0003824; GO:0003674 [GO:0016324]; GO:0098590; GO:0045177; GO:0016020; GO:0005886; GO:0110165; GO:0071944; GO:0005575 [GO:0019726]; GO:0004495; GO:0016616; GO:0016614; GO:001649…	58810	ENSMUSG00000028692	Akr1a1	mmu:58810; Q9CQI5; Q9CQT8; Q9CT53; Q9D012; Q9D016; Q9D0I7; Q9D0P3; Q9JII6	Glutathione conjugation; Formation of xylulose-5-phosphate	Metapathway biotransformation	3	1	1.144	0.19	0.61025	40.06	92	108	13.24	14.15	82	107.1	94.8	88.4	116.4	111.3	8.903e+08	1.16223e+09	1.02895e+09	9.5973e+08	1.26353e+09	1.20879e+09
High	Master Protein	P45376	Aldo-keto reductase family 1 member B1 [OS=Mus musculus]	0	129.79	51	15	322	14	316	35.7	7.18	2587	320.81	13	15	other metabolic processes;stress response;developmental processes;signal transduction;other biological processes	non-structural extracellular;cytosol;nucleus;other cytoplasmic organelle;other cell component	other molecular function	Pf00248	[GO:0001523]; GO:0016101; GO:0006721; GO:0006720; GO:0044255; GO:0006629; GO:0044237; GO:0044238; GO:0071704; GO:0008152; GO:0009987; GO:0008150 [GO:0001758]; GO:0016620; GO:0016903; GO:0016491; GO:0003824; GO:0003674 [GO:0001894]; GO:0060249; GO:0048871; GO:0042592; GO:0032501; GO:0065008; GO:0008150; GO:0065007 [GO:0002070]; GO:0048469; GO:0002064; GO:0048869; GO:0071695; GO:0048468; GO:0030855…	11677	ENSMUSG00000001642	Akr1b1	mmu:11677; O70130; P45376; Q99KC9	Pregnenolone biosynthesis; Fructose biosynthesis	Metapathway biotransformation; Polyol pathway; Eicosanoid metabolism via Cyclo Oxygenases (COX)	5	0	2.196	1.13	0.00881988	43.16	58.7	141.3	11.51	16.81	53.2	64.8	53.7	129.2	170.5	128.6	5.69434e+07	6.94137e+07	5.74728e+07	1.38395e+08	1.82558e+08	1.37683e+08
High	Master Protein	P21300	Aldo-keto reductase family 1 member B7 [OS=Mus musculus]	0	29.196	12	5	43	2	316	36	7.25	198	23.13	4	5	other metabolic processes	cytosol	other molecular function		[GO:0004032]; GO:0008106; GO:0004033; GO:0016616; GO:0016614; GO:0016491; GO:0003824; GO:0003674 [GO:0005829]; GO:0110165; GO:0005737; GO:0005575; GO:0005622 [GO:0036130]; GO:0016616; GO:0006693; GO:0016614; GO:0006692; GO:0016491; GO:0006690; GO:0033559; GO:0003824; GO:0019752; GO:0006631; GO:0003674; GO:0043436; GO:0032787; GO:0044255; GO:0006082; GO:0006629; GO:0044237; GO:0044281; GO:0071704;…	11997	ENSMUSG00000052131	Akr1b7	mmu:11997; P21300	Estrogen biosynthesis		1	0	2.687	1.43	0.00501071	26.58	51.2	148.8	17.81	22.12	45.8	64.1	50.3	146.2	179.3	114.4	2.7343e+06	3.8231e+06	3.00072e+06	8.72476e+06	1.06988e+07	6.82846e+06
High	Master Protein	P45377	Aldose reductase-related protein 2 [OS=Mus musculus]	0	123.258	50	11	64	8	316	36.1	6.37	421	65.93	8	10	other metabolic processes;other biological processes	cytosol;mitochondrion	other molecular function		[GO:0001523]; GO:0016101; GO:0006721; GO:0006720; GO:0044255; GO:0006629; GO:0044237; GO:0044238; GO:0071704; GO:0008152; GO:0009987; GO:0008150 [GO:0001758]; GO:0016620; GO:0016903; GO:0016491; GO:0003824; GO:0003674 [GO:0004032]; GO:0008106; GO:0004033; GO:0016616; GO:0016614; GO:0016491; GO:0003824; GO:0003674 [GO:0005739]; GO:0043231; GO:0005737; GO:0043227; GO:0043229; GO:0110165; GO:0005622…	14187	ENSMUSG00000029762	Akr1b8	mmu:14187; P45377; Q99JN4	Estrogen biosynthesis		1	3	1.826	0.87	0.094303	58.74	76.5	123.5	16.8	8.1	78.6	62.7	88.2	112.2	131.3	126.9	2.13018e+07	1.69886e+07	2.38807e+07	3.04003e+07	3.5579e+07	3.43744e+07
High	Master Protein	Q8VC28	Aldo-keto reductase family 1 member C13 [OS=Mus musculus]	0	444.94	73	21	1290	20	323	37	7.08	8358	1773.32	19	21	other metabolic processes	cytosol	other molecular function		[GO:0004032]; GO:0008106; GO:0004033; GO:0016616; GO:0016614; GO:0016491; GO:0003824; GO:0003674 [GO:0004033]; GO:0016616; GO:0016614; GO:0016491; GO:0003824; GO:0003674 [GO:0005829]; GO:0110165; GO:0005737; GO:0005575; GO:0005622 [GO:0006805]; GO:0044237; GO:0071466; GO:0008152; GO:0009987; GO:0009410; GO:0070887; GO:0008150; GO:0042221; GO:0051716; GO:0050896 [GO:0008202]; GO:0006629; GO:190136…	27384	ENSMUSG00000021213	Akr1c13	mmu:27384; Q8VC28; Q9D7R9; Q9R0M9			0	1	0.873	-0.2	0.649524	49.81	105.2	94.8	7.79	4.72	104.7	115.9	99.7	88.4	96.9	94.4	6.54131e+08	7.2425e+08	6.22832e+08	5.52303e+08	6.05773e+08	5.9005e+08
High	Master Protein	Q8K023	Aldo-keto reductase family 1 member C18 [OS=Mus musculus]	0	45.695	14	6	667	1	323	37.2	6.46	3916	689.14	5	6	other metabolic processes;stress response;signal transduction;other biological processes	cytosol;nucleus;other cell component	other molecular function	Pf00248	[GO:0001758]; GO:0016620; GO:0016903; GO:0016491; GO:0003824; GO:0003674 [GO:0004032]; GO:0008106; GO:0004033; GO:0016616; GO:0016614; GO:0016491; GO:0003824; GO:0003674 [GO:0004033]; GO:0016616; GO:0016614; GO:0016491; GO:0003824; GO:0003674 [GO:0004745]; GO:0016616; GO:0016614; GO:0016491; GO:0003824; GO:0003674 [GO:0005634]; GO:0043231; GO:0043227; GO:0043229; GO:0043226; GO:0005622; GO:011016…	105349	ENSMUSG00000021214	Akr1c18	mmu:105349; Q8K023; Q99N44	Synthesis of bile acids and bile salts via 7alpha-hydroxycholesterol; Synthesis of bile acids and bile salts via 24-hydroxycholesterol; Retinoid metabolism and transport; RA biosynthesis pathway; Synthesis of Prostaglandins (PG) and Thromboxanes (TX); Synthesis of bile acids and bile salts via 27-hydroxycholesterol		6	0	0.01	-6.64	1e-17		200		43.94		393.2	206.8					2.94384e+06	1.54823e+06
High	None	Q91WR5	Aldo-keto reductase family 1 member C21 [OS=Mus musculus]	0	29.988	6	4	542	1	323	36.9	7.18	3738	652.06	3	4	other metabolic processes	cytosol	other molecular function	Pf00248	[GO:0004032]; GO:0008106; GO:0004033; GO:0016616; GO:0016614; GO:0016491; GO:0003824; GO:0003674 [GO:0004033]; GO:0016616; GO:0016614; GO:0016491; GO:0003824; GO:0003674 [GO:0005496]; GO:0008289; GO:0097159; GO:0005488; GO:0003674 [GO:0005829]; GO:0110165; GO:0005737; GO:0005575; GO:0005622 [GO:0006693]; GO:0006692; GO:0006690; GO:0033559; GO:0019752; GO:0006631; GO:0043436; GO:0032787; GO:004425…	77337	ENSMUSG00000021207	Akr1c21	mmu:77337; Q6P8V0; Q91WR5; Q9CX32			0	0	1.137	0.19	0.6237	53.23	94.1	105.9	13.87	10.8	79.1	104.6	92.1	99.2	121.2	103.7	1.46328e+09	1.93502e+09	1.70381e+09	1.83386e+09	2.24203e+09	1.9168e+09
High	Master Protein	P70694	Estradiol 17 beta-dehydrogenase 5 [OS=Mus musculus]	0	833.041	81	31	5316	25	323	37	8.28	61783	8702.01	25	31	other metabolic processes;other biological processes	cytosol;nucleus;other cell component	other molecular function		[GO:0001758]; GO:0016620; GO:0016903; GO:0016491; GO:0003824; GO:0003674 [GO:0004032]; GO:0008106; GO:0004033; GO:0016616; GO:0016614; GO:0016491; GO:0003824; GO:0003674 [GO:0004033]; GO:0016616; GO:0016614; GO:0016491; GO:0003824; GO:0003674 [GO:0004303]; GO:0033764; GO:0016229; GO:0016616; GO:0016491; GO:0016614; GO:0003824; GO:0003674 [GO:0005634]; GO:0043231; GO:0043227; GO:0043229; GO:004322…	83702	ENSMUSG00000021210	Akr1c6	mmu:83702; P70694	Retinoid metabolism and transport; Synthesis of bile acids and bile salts via 7alpha-hydroxycholesterol; Synthesis of bile acids and bile salts via 27-hydroxycholesterol; Synthesis of bile acids and bile salts via 24-hydroxycholesterol		4	6	0.975	-0.04	0.951278	54.53	101.1	98.9	12.59	7.82	112.7	102.8	87.4	90.6	105.9	100.6	4.15025e+09	3.78569e+09	3.22124e+09	3.33869e+09	3.90093e+09	3.70594e+09
High	Master Protein	Q8VCX1	Aldo-keto reductase family 1 member D1 [OS=Mus musculus]	0	509.145	75	22	1237	20	325	37.3	6.9	9272	1986.87	21	22	other metabolic processes;other biological processes	cytosol	other molecular function	Pf00248	[GO:0004032]; GO:0008106; GO:0004033; GO:0016616; GO:0016614; GO:0016491; GO:0003824; GO:0003674 [GO:0005829]; GO:0110165; GO:0005737; GO:0005575; GO:0005622 [GO:0006699]; GO:0006694; GO:0008206; GO:0072330; GO:1901617; GO:0008202; GO:0008610; GO:1901362; GO:0032787; GO:1901615; GO:0046394; GO:1901576; GO:0006629; GO:1901360; GO:0019752; GO:0071704; GO:0016053; GO:0009058; GO:0044238; GO:0043436;…	208665	ENSMUSG00000038641	Akr1d1	mmu:208665; Q8VCX1	Synthesis of bile acids and bile salts via 7alpha-hydroxycholesterol; Synthesis of bile acids and bile salts via 24-hydroxycholesterol; Synthesis of bile acids and bile salts via 27-hydroxycholesterol	Metapathway biotransformation	4	0	0.831	-0.27	0.528002	52.29	100	100	15.96	28.45	100.7	108	78.6	76.6	100.6	135.5	3.47628e+08	3.72819e+08	2.71487e+08	2.6434e+08	3.47515e+08	4.68056e+08
High	Master Protein	Q9DCT1	1,5-anhydro-D-fructose reductase [OS=Mus musculus]	0	103.68	33	9	515	8	301	34.4	7.33	3287	490.05	9	9		cytosol	other molecular function	Pf00248	[GO:0004032]; GO:0008106; GO:0004033; GO:0016616; GO:0016614; GO:0016491; GO:0003824; GO:0003674 [GO:0005829]; GO:0110165; GO:0005737; GO:0005575; GO:0005622 [GO:0016491]; GO:0003824; GO:0003674 [GO:0047834]; GO:0016616; GO:0016614; GO:0016491; GO:0003824; GO:0003674 [GO:0050571]; GO:0016616; GO:0016614; GO:0016491; GO:0003824; GO:0003674	56043	ENSMUSG00000045410	Akr1e2	mmu:56043; O09125; Q9DCT1			0	0	1.21	0.27	0.621098	37.73	88.6	111.4	22.68	17.09	86.3	99.8	62.7	108.5	139.9	102.7	7.51687e+07	8.69176e+07	5.45574e+07	9.44968e+07	1.21793e+08	8.94012e+07
High	Master Protein	Q8CG76	Aflatoxin B1 aldehyde reductase member 2 [OS=Mus musculus]	0	447.734	51	18	1202	18	367	40.6	8.12	10887	1883.83	18	18	other metabolic processes	cytosol;ER/Golgi;nucleus;other cell component	other molecular function		[GO:0004032]; GO:0008106; GO:0004033; GO:0016616; GO:0016614; GO:0016491; GO:0003824; GO:0003674 [GO:0005635]; GO:0031967; GO:0005634; GO:0012505; GO:0031975; GO:0043227; GO:0043229; GO:0043231; GO:0110165; GO:0043226; GO:0005622; GO:0005575 [GO:0005737]; GO:0110165; GO:0005622; GO:0005575 [GO:0005794]; GO:0043231; GO:0005737; GO:0012505; GO:0043227; GO:0043229; GO:0110165; GO:0005622; GO:0043226…	110198	ENSMUSG00000028743	Akr7a2	A2AMV3; mmu:110198; Q3UPU2; Q8CG76; Q8CG77; Q8JZQ8; Q9D157	Aflatoxin activation and detoxification	Metapathway biotransformation; Aflatoxin B1 metabolism	3	0	0.889	-0.17	0.694854	57.95	94.6	105.4	12.6	10.45	104.9	93.2	81.4	97.4	119.2	103.9	4.29399e+08	3.81301e+08	3.33279e+08	3.9872e+08	4.87707e+08	4.25221e+08
High	Master Protein	P31750	RAC-alpha serine/threonine-protein kinase [OS=Mus musculus]	0	16.204	6	3	14	2	480	55.7	5.9	75	7.92	2	3	cell organization and biogenesis;protein metabolism;other metabolic processes;stress response;transport;developmental processes;signal transduction;other biological processes	plasma membrane;other membranes;cytosol;cytoskeleton;mitochondrion;nucleus;other cell component	enzyme regulator activity;kinase activity;other molecular function		[GO:0001649]; GO:0030154; GO:0001503; GO:0048869; GO:0032501; GO:0009987; GO:0032502; GO:0008150 [GO:0001893]; GO:0003006; GO:0048856; GO:0060135; GO:0001890; GO:0022414; GO:0032502; GO:0048609; GO:0007565; GO:0048513; GO:0048608; GO:0008150; GO:0000003; GO:0032504; GO:0044703; GO:0044706; GO:0048731; GO:0061458; GO:0032501; GO:0051704; GO:0007275 [GO:0001934]; GO:0001932; GO:0031401; GO:0042327;…	11651	ENSMUSG00000001729	Akt1	mmu:11651; P31750; Q62274; Q6GSA6	Regulation of PTEN stability and activity; TP53 Regulates Metabolic Genes; MTOR signalling; Regulation of TP53 Degradation; PI5P, PP2A and IER3 Regulate PI3K/AKT Signaling; RAB GEFs exchange GTP for GDP on RABs; Regulation of TP53 Activity through Acetylation; Integrin signaling; CD28 dependent PI3K/Akt signaling; Deactivation of the beta-catenin transactivating complex; Regulation of localizatio…	IL-9 Signaling Pathway; Estrogen signaling; EPO Receptor Signaling; Apoptosis; Endochondral Ossification; IL-5 Signaling Pathway; MicroRNAs in Cardiomyocyte Hypertrophy; PluriNetWork: mechanisms associated with pluripotency; Chemokine signaling pathway; TNF-alpha NF-kB Signaling Pathway; Primary Focal Segmental Glomerulosclerosis FSGS; Delta-Notch Signaling Pathway; Focal Adhesion-PI3K-Akt-mTOR-s…	62	0	1.794	0.84	0.309644	74.12	76.4	123.6	52.22	35.35	98.5	91.6	29.2	157.2	148.2	75.4	1.35577e+06	1.26073e+06	401990	2.1637e+06	2.04036e+06	1.03769e+06
High	Master Protein	Q9D1F4	Proline-rich AKT1 substrate 1 [OS=Mus musculus]	0	26.937	14	3	30	3	257	27.5	4.72	144	28.48	2	3	cell organization and biogenesis;signal transduction;other biological processes	cytosol;nucleus;other cell component		Pf15798	[GO:0005634]; GO:0043231; GO:0043227; GO:0043229; GO:0043226; GO:0005622; GO:0110165; GO:0005575 [GO:0005737]; GO:0110165; GO:0005622; GO:0005575 [GO:0005829]; GO:0110165; GO:0005737; GO:0005575; GO:0005622 [GO:0006469]; GO:0001933; GO:0033673; GO:0045859; GO:0001932; GO:0031400; GO:0042326; GO:0043549; GO:0051348; GO:0031399; GO:0042325; GO:0032269; GO:0045936; GO:0051338; GO:0043086; GO:0032268…	67605	ENSMUSG00000011096	Akt1s1	A2RT52; mmu:67605; Q9D1F4	HSF1-dependent transactivation; AKT phosphorylates targets in the cytosol; mTORC1-mediated signalling	Focal Adhesion-PI3K-Akt-mTOR-signaling pathway	5	0	0.947	-0.08	0.541697	50.59	104.2	95.8	10.95	41.42	95.6	92.3	112.7	65.8	87.8	145.8	9.88794e+06	9.55196e+06	1.16638e+07	6.80696e+06	9.08747e+06	1.50872e+07
High	Master Protein	Q60823	RAC-beta serine/threonine-protein kinase [OS=Mus musculus]	0	34.117	13	5	37	4	481	55.7	6.37	213	34.52	3	5	cell organization and biogenesis;protein metabolism;other metabolic processes;transport;developmental processes;signal transduction;other biological processes	plasma membrane;other membranes;cytosol;mitochondrion;ER/Golgi;nucleus;other cytoplasmic organelle;other cell component	kinase activity;other molecular function		[GO:0001934]; GO:0001932; GO:0031401; GO:0042327; GO:0031399; GO:0042325; GO:0032270; GO:0045937; GO:0032268; GO:0019220; GO:0031325; GO:0051247; GO:0010562; GO:0031323; GO:0051246; GO:0051174; GO:0009893; GO:0048522; GO:0010604; GO:0051173; GO:0019222; GO:0050794; GO:0051171; GO:0060255; GO:0080090; GO:0048518; GO:0050789; GO:0065007; GO:0008150 [GO:0004672]; GO:0016301; GO:0016773; GO:0140096; …	11652	ENSMUSG00000004056	Akt2	mmu:11652; Q60823	TP53 Regulates Metabolic Genes; Deactivation of the beta-catenin transactivating complex; Regulation of PTEN stability and activity; Regulation of TP53 Degradation; Downregulation of ERBB2:ERBB3 signaling; VEGFR2 mediated vascular permeability; RAB GEFs exchange GTP for GDP on RABs; G beta:gamma signalling through PI3Kgamma; Regulation of localization of FOXO transcription factors; CTLA4 inhibito…	MicroRNAs in Cardiomyocyte Hypertrophy; Chemokine signaling pathway; TNF-alpha NF-kB Signaling Pathway; Focal Adhesion-PI3K-Akt-mTOR-signaling pathway; ESC Pluripotency Pathways; MAPK signaling pathway; Signal Transduction of S1P Receptor; Integrin-mediated Cell Adhesion; Insulin Signaling; Focal Adhesion	34	1	1.57	0.65	0.29875	61.06	74	126	30.09	21.17	93.1	75.6	49.6	128.8	153.4	99.6	6.13595e+06	4.98302e+06	3.26783e+06	8.48951e+06	1.01074e+07	6.56144e+06
High	Master Protein	P10518	Delta-aminolevulinic acid dehydratase [OS=Mus musculus]	0	418.313	69	17	516	17	330	36	6.79	3743	695.51	15	16	cell organization and biogenesis;other metabolic processes;stress response;other biological processes	non-structural extracellular;cytosol	other molecular function	Pf00490	[GO:0001666]; GO:0006950; GO:0036293; GO:0050896; GO:0070482; GO:0008150; GO:0009628 [GO:0004655]; GO:0016836; GO:0016835; GO:0016829; GO:0003824; GO:0003674 [GO:0005615]; GO:0110165; GO:0005576; GO:0005575 [GO:0005829]; GO:0110165; GO:0005737; GO:0005575; GO:0005622 [GO:0006782]; GO:0006779; GO:0046501; GO:0006783; GO:0006778; GO:0033014; GO:0042168; GO:0046148; GO:0033013; GO:0018130; GO:001943…	17025	ENSMUSG00000028393	Alad	mmu:17025; P10518; Q3THV6	Neutrophil degranulation; Heme biosynthesis	Heme Biosynthesis	3	0	1.237	0.31	0.43991	83.66	85.7	114.3	8.55	31.12	86.6	96.7	81.9	75	115.7	144.1	1.21842e+08	1.35979e+08	1.15168e+08	1.05462e+08	1.62642e+08	2.02602e+08
High	Master Protein	Q8VC19	5-aminolevulinate synthase, nonspecific, mitochondrial [OS=Mus musculus]	0	158.375	24	11	79	11	642	71	8.53	439	84.26	9	11	protein metabolism;other metabolic processes;stress response;developmental processes	cytosol;mitochondrion;nucleus	other molecular function	Pf00155, Pf09029	[GO:0001666]; GO:0006950; GO:0036293; GO:0050896; GO:0070482; GO:0008150; GO:0009628 [GO:0003870]; GO:0016749; GO:0016410; GO:0016748; GO:0016747; GO:0016746; GO:0016740; GO:0003824; GO:0003674 [GO:0005654]; GO:0110165; GO:0031981; GO:0005575; GO:0043233; GO:0070013; GO:0005634; GO:0031974; GO:0043226; GO:0043229; GO:0043231; GO:0005622; GO:0043227 [GO:0005759]; GO:0043233; GO:0070013; GO:0005739…	11655	ENSMUSG00000032786	Alas1	mmu:11655; Q64453; Q8VC19	Heme biosynthesis	Heme Biosynthesis	2	0	0.482	-1.05	0.0030686	75.35	136.1	63.9	28.26	22.22	170.3	128.8	96.1	60.5	58.6	85.8	2.14301e+07	1.61992e+07	1.20868e+07	7.6056e+06	7.37667e+06	1.07913e+07
High	Master Protein	P07724	Albumin [OS=Mus musculus]	0	831.639	59	37	6042	37	608	68.6	6.07	67994	8807.13	35	36	stress response;other biological processes	non-structural extracellular;extracellular matrix;ER/Golgi;other cell component	nucleic acid binding activity;other molecular function	Pf00273	[GO:0003677]; GO:0003676; GO:0097159; GO:1901363; GO:0005488; GO:0003674 [GO:0005504]; GO:0008289; GO:0033293; GO:0005488; GO:0031406; GO:0003674; GO:0043168; GO:0043167 [GO:0005576]; GO:0110165; GO:0005575 [GO:0005604]; GO:0062023; GO:0031012; GO:0030312; GO:0110165; GO:0071944; GO:0005575 [GO:0005615]; GO:0110165; GO:0005576; GO:0005575 [GO:0005737]; GO:0110165; GO:0005622; GO:0005575 [GO:00057…	11657	ENSMUSG00000029368	Alb	mmu:11657; P07724; Q3TV03; Q61802; Q8C7C7; Q8C7H3; Q8CG74	Platelet degranulation ; Cytoprotection by HMOX1; Regulation of Insulin-like Growth Factor (IGF) transport and uptake by Insulin-like Growth Factor Binding Proteins (IGFBPs); Post-translational protein phosphorylation; Scavenging of heme from plasma; Heme degradation; Recycling of bile acids and salts; Transport of organic anions; Heme biosynthesis; HDL remodeling		10	0	2.095	1.07	0.0075141	53.86	70	130	6.3	18.29	70.2	71.7	63.6	156.1	130.4	108.1	2.92639e+09	2.9879e+09	2.65029e+09	6.50986e+09	5.4355e+09	4.50572e+09
High	Master Protein	Q61490	CD166 antigen [OS=Mus musculus]	0	189.237	22	14	276	14	583	65.1	6.15	1692	372.39	13	14	cell adhesion;cell organization and biogenesis;developmental processes;other biological processes	plasma membrane;other membranes;other cell component	other molecular function	Pf08205, Pf13927	[GO:0001772]; GO:0110165; GO:0005886; GO:0005575; GO:0016020; GO:0071944 [GO:0002250]; GO:0006955; GO:0002376; GO:0050896; GO:0008150 [GO:0005887]; GO:0016021; GO:0031226; GO:0031224; GO:0005886; GO:0110165; GO:0016020; GO:0071944; GO:0005575 [GO:0007155]; GO:0009987; GO:0022610; GO:0008150 [GO:0007157]; GO:0098742; GO:0098609; GO:0007155; GO:0009987; GO:0022610; GO:0008150 [GO:0007411]; GO:00974…	11658	ENSMUSG00000022636	Alcam	mmu:11658; O70136; Q61490; Q8CDA5; Q8R2T0			0	0	2.358	1.24	0.00610269	58.54	66.7	133.3	20.07	16.73	67.1	63.9	45.2	127.5	168.5	127.8	4.86016e+07	4.63241e+07	3.27925e+07	9.23916e+07	1.22161e+08	9.26029e+07
High	Master Protein	Q571I9	Aldehyde dehydrogenase family 16 member A1 [OS=Mus musculus]	0	175.678	25	16	310	16	802	84.7	6.32	2693	412.99	12	16			other molecular function	Pf00171	[GO:0016620]; GO:0016903; GO:0016491; GO:0003824; GO:0003674	69748		Aldh16a1	mmu:69748; Q3U6I2; Q3UMC3; Q571I9; Q8C0L4; Q8VD78			0	0	0.994	-0.01	0.64669	55.62	98.3	101.7	35.19	40.88	75.9	77.7	135.5	80.4	78	152.5	2.48129e+07	2.53885e+07	4.42937e+07	2.62626e+07	2.54919e+07	4.98487e+07
High	Master Protein	Q9Z110	Delta-1-pyrroline-5-carboxylate synthase [OS=Mus musculus]	0	15.2	3	1	2	1	795	87.2	7.55	31	4.2	1	1	other metabolic processes;other biological processes	other membranes;mitochondrion	kinase activity;other molecular function	Pf00696	[GO:0004349]; GO:0016774; GO:0019202; GO:0016772; GO:0016301; GO:0016740; GO:0016310; GO:0003824; GO:0006796; GO:0003674; GO:0006793; GO:0044237; GO:0008152; GO:0009987; GO:0008150 [GO:0004350]; GO:0016620; GO:0016903; GO:0016491; GO:0003824; GO:0003674 [GO:0005524]; GO:0032559; GO:0035639; GO:0030554; GO:0032555; GO:0043168; GO:1901265; GO:0017076; GO:0032553; GO:0043167; GO:0097159; GO:1901363;…	56454	ENSMUSG00000025007	Aldh18a1	mmu:56454; Q8BGM2; Q9R1P6; Q9Z110	Glutamate and glutamine metabolism		1	0	100	6.64	1e-17			200		54.62				193.1	312.5	94.4				2251413	3.64327e+06	1.10014e+06
High	Master Protein	P24549	Retinal dehydrogenase 1 [OS=Mus musculus]	0	1123.9	70	40	8727	26	501	54.4	7.8	114823	12372.6	38	37	other metabolic processes;stress response;developmental processes;other biological processes	cytosol;nucleus;other cell component	other molecular function	Pf00171	[GO:0001523]; GO:0016101; GO:0006721; GO:0006720; GO:0044255; GO:0006629; GO:0044237; GO:0044238; GO:0071704; GO:0008152; GO:0009987; GO:0008150 [GO:0001758]; GO:0016620; GO:0016903; GO:0016491; GO:0003824; GO:0003674 [GO:0002072]; GO:0016331; GO:0060900; GO:0002009; GO:0048598; GO:0048646; GO:0048596; GO:0048729; GO:0060429; GO:0009653; GO:0009790; GO:0032502; GO:0048048; GO:0031076; GO:0048593;…	11668	ENSMUSG00000053279	Aldh1a1	mmu:11668; P24549; Q7TQJ0; Q811J0	RA biosynthesis pathway; Ethanol oxidation; Fructose catabolism	Retinol metabolism; Dopaminergic Neurogenesis; Fatty Acid Omega Oxidation; Tryptophan metabolism	7	18	0.784	-0.35	0.399966	48.89	107.7	92.3	11.64	29.04	108.1	106.7	87.1	75.3	91.4	131.4	5.28474e+09	5.22032e+09	4.26148e+09	3.68319e+09	4.47161e+09	6.42447e+09
High	Master Protein Rejected	Q62148	Retinal dehydrogenase 2 [OS=Mus musculus]	0	33.302	5	5	418	0	518	56.6	5.74	1826	426.6	5	5	cell organization and biogenesis;other metabolic processes;developmental processes;signal transduction;other biological processes	cytosol;other cell component	other molecular function	Pf00171	[GO:0001523]; GO:0016101; GO:0006721; GO:0006720; GO:0044255; GO:0006629; GO:0044237; GO:0044238; GO:0071704; GO:0008152; GO:0009987; GO:0008150 [GO:0001568]; GO:0048856; GO:0001944; GO:0032502; GO:0048731; GO:0072359; GO:0008150; GO:0007275; GO:0032501 [GO:0001758]; GO:0016620; GO:0016903; GO:0016491; GO:0003824; GO:0003674 [GO:0001822]; GO:0048513; GO:0072001; GO:0048856; GO:0048731; GO:0001655…	19378	ENSMUSG00000013584	Aldh1a2	mmu:19378; Q62148; Q6DI79	RA biosynthesis pathway	Retinol metabolism; Tryptophan metabolism	3	0
High	None	Q9JHW9	Aldehyde dehydrogenase family 1 member A3 [OS=Mus musculus]	0	20.824	3	3	345	1	512	56.1	6.57	1431	354.24	3	3	cell organization and biogenesis;other metabolic processes;developmental processes;other biological processes	other cell component	other molecular function	Pf00171	[GO:0001758]; GO:0016620; GO:0016903; GO:0016491; GO:0003824; GO:0003674 [GO:0002072]; GO:0016331; GO:0060900; GO:0002009; GO:0048598; GO:0048646; GO:0048596; GO:0048729; GO:0060429; GO:0009653; GO:0009790; GO:0032502; GO:0048048; GO:0031076; GO:0048593; GO:0009888; GO:0048856; GO:0007275; GO:0008150; GO:0048562; GO:0048592; GO:0043010; GO:0048568; GO:0032501; GO:0009887; GO:0090596; GO:0001654; …	56847	ENSMUSG00000015134	Aldh1a3	mmu:56847; Q9EQP7; Q9JHW9; Q9JI72	RA biosynthesis pathway	Retinol metabolism	2	0	1.043	0.06	0.90464	44.62	97.9	102.1	17.96	70.59	74.8	77.5	102.5	56.5	80.9	207.8	1.11344e+08	1.15376e+08	1.5253e+08	8.41403e+07	1.20366e+08	3.09279e+08
High	Master Protein	O35945	Aldehyde dehydrogenase, cytosolic 1 [OS=Mus musculus]	0	924.971	65	35	5066	21	501	54.6	7.71	53454	7509.75	31	32	other metabolic processes	other cell component	other molecular function	Pf00171	[GO:0004029]; GO:0004030; GO:0016620; GO:0016903; GO:0016491; GO:0003824; GO:0003674 [GO:0005737]; GO:0110165; GO:0005622; GO:0005575 [GO:0006068]; GO:0006067; GO:0034310; GO:0034308; GO:0046164; GO:0006066; GO:0044282; GO:1901616; GO:0044281; GO:1901615; GO:0009056; GO:1901575; GO:0008152; GO:0071704; GO:0008150 [GO:0018479]; GO:0004029; GO:0019115; GO:0004030; GO:0016620; GO:0016903; GO:0016491…	26358	ENSMUSG00000024747	Aldh1a7	mmu:26358; O35945; Q80ZX7			0	0	1.054	0.08	0.827284	63.34	93.4	106.6	5.94	18.5	97.4	99.3	88.7	83.1	111.1	120.3	7.12981e+08	7.2712e+08	6.49397e+08	6.08162e+08	8.13062e+08	8.80857e+08
High	Master Protein	Q9CZS1	Aldehyde dehydrogenase X, mitochondrial [OS=Mus musculus]	0	711.203	65	37	2530	35	519	57.5	7.02	25576	3555.88	37	36	other metabolic processes	cytosol;mitochondrion;nucleus;other cell component	other molecular function	Pf00171	[GO:0004029]; GO:0004030; GO:0016620; GO:0016903; GO:0016491; GO:0003824; GO:0003674 [GO:0005654]; GO:0110165; GO:0031981; GO:0005575; GO:0043233; GO:0070013; GO:0005634; GO:0031974; GO:0043226; GO:0043229; GO:0043231; GO:0005622; GO:0043227 [GO:0005759]; GO:0043233; GO:0070013; GO:0005739; GO:0031974; GO:0043226; GO:0043229; GO:0043231; GO:0005737; GO:0110165; GO:0005622; GO:0043227; GO:0005575 …	72535	ENSMUSG00000035561	Aldh1b1	mmu:72535; Q3UAH5; Q9CZS1	Ethanol oxidation		1	0	1.175	0.23	0.543825	44.58	91.8	108.2	36.63	19.65	87.6	145.4	74.9	76	103.3	112.9	7.91355e+08	1.31444e+09	6.77146e+08	6.86701e+08	9.33338e+08	1.02004e+09
High	Master Protein	Q8R0Y6	Cytosolic 10-formyltetrahydrofolate dehydrogenase [OS=Mus musculus]	0	1879.84	89	80	10049	74	902	98.6	5.91	120092	15398.7	73	78	other metabolic processes	cytosol;other cell component	other molecular function	Pf00171, Pf00551, Pf02911	[GO:0004029]; GO:0004030; GO:0016620; GO:0016903; GO:0016491; GO:0003824; GO:0003674 [GO:0004030]; GO:0016620; GO:0016903; GO:0016491; GO:0003824; GO:0003674 [GO:0005829]; GO:0110165; GO:0005737; GO:0005575; GO:0005622 [GO:0006730]; GO:0044237; GO:0044281; GO:0008152; GO:0009987; GO:0008150 [GO:0009058]; GO:0008152; GO:0008150 [GO:0009258]; GO:0009256; GO:0009397; GO:0043649; GO:0043648; GO:00466…	107747	ENSMUSG00000030088	Aldh1l1	mmu:107747; Q8R0Y6	Metabolism of folate and pterines	One Carbon Metabolism	2	6	0.672	-0.57	0.163819	51.72	113.3	86.7	17.02	9.52	122.6	119.4	88.6	80.6	91.4	97.4	3.56938e+09	3.47497e+09	2.57994e+09	2.34545e+09	2.66169e+09	2.83654e+09
High	Master Protein	Q8K009	Mitochondrial 10-formyltetrahydrofolate dehydrogenase [OS=Mus musculus]	0	74.277	8	7	528	1	923	101.5	6.29	3808	534.91	6	7	other metabolic processes	nucleus	other molecular function	Pf00171, Pf00550, Pf00551, Pf02911	[GO:0004029]; GO:0004030; GO:0016620; GO:0016903; GO:0016491; GO:0003824; GO:0003674 [GO:0005654]; GO:0110165; GO:0031981; GO:0005575; GO:0043233; GO:0070013; GO:0005634; GO:0031974; GO:0043226; GO:0043229; GO:0043231; GO:0005622; GO:0043227 [GO:0006730]; GO:0044237; GO:0044281; GO:0008152; GO:0009987; GO:0008150 [GO:0009058]; GO:0008152; GO:0008150 [GO:0009258]; GO:0009256; GO:0009397; GO:004364…	216188	ENSMUSG00000020256	Aldh1l2	E9QLV8; mmu:216188; Q8K009	Metabolism of folate and pterines		1	0	0.56	-0.84	0.0932197	93.54	117.2	82.8	82.49	71.29	247.3	50.1	85.2	28.1	60.2	129.2	9.99733e+06	2.02616e+06	3.44285e+06	1.13414e+06	2.43241e+06	5.22128e+06
High	Master Protein	P47738	Aldehyde dehydrogenase, mitochondrial [OS=Mus musculus]	0	1205.13	76	47	10241	45	519	56.5	7.62	135860	15186.6	44	43	other metabolic processes;stress response;signal transduction;other biological processes	mitochondrion	other molecular function	Pf00171	[GO:0004029]; GO:0004030; GO:0016620; GO:0016903; GO:0016491; GO:0003824; GO:0003674 [GO:0005759]; GO:0043233; GO:0070013; GO:0005739; GO:0031974; GO:0043226; GO:0043229; GO:0043231; GO:0005737; GO:0110165; GO:0005622; GO:0043227; GO:0005575 [GO:0006068]; GO:0006067; GO:0034310; GO:0034308; GO:0046164; GO:0006066; GO:0044282; GO:1901616; GO:0044281; GO:1901615; GO:0009056; GO:1901575; GO:0008152;…	11669	ENSMUSG00000029455	Aldh2	mmu:11669; P47738	Ethanol oxidation; Metabolism of serotonin	Fatty Acid Omega Oxidation; Tryptophan metabolism	4	2	0.995	-0.01	0.990392	54.4	101.4	98.6	10.51	2.29	110.5	101.3	89.5	102.2	98.5	98	4.36385e+09	3.99734e+09	3.53267e+09	4.03413e+09	3.88888e+09	3.86929e+09
High	None	P47739	Aldehyde dehydrogenase, dimeric NADP-preferring [OS=Mus musculus]	0	16.47	3	1	81	1	453	50.4	6.95		211.38		1	other metabolic processes;stress response;other biological processes	plasma membrane;other membranes;cytosol;ER/Golgi;other cell component	other molecular function	Pf00171	[GO:0001666]; GO:0006950; GO:0036293; GO:0050896; GO:0070482; GO:0008150; GO:0009628 [GO:0004028]; GO:0016620; GO:0016903; GO:0016491; GO:0003824; GO:0003674 [GO:0004029]; GO:0004030; GO:0016620; GO:0016903; GO:0016491; GO:0003824; GO:0003674 [GO:0005737]; GO:0110165; GO:0005622; GO:0005575 [GO:0005783]; GO:0043231; GO:0005737; GO:0012505; GO:0043227; GO:0043229; GO:0110165; GO:0005622; GO:004322…	11670	ENSMUSG00000019102	Aldh3a1	B1ATI7; mmu:11670; P47739; Q9R203	Phase I - Functionalization of compounds		1	0	1.654	0.73	0.0673523	14.28	77.6	122.4	6.68	13.73	68.4	75.7	77.8	113.1	145.7	119.3	2.79329e+08	3.09098e+08	3.17792e+08	4.6205e+08	5.95168e+08	4.87443e+08
High	Master Protein	P47740	Aldehyde dehydrogenase family 3 member A2 [OS=Mus musculus]	0	416.68	42	20	2486	20	484	53.9	8.35	29271	3736.8	19	19	other metabolic processes;stress response;developmental processes;other biological processes	other membranes;cytosol;ER/Golgi;nucleus;other cytoplasmic organelle;other cell component	other molecular function	Pf00171	[GO:0000302]; GO:0006979; GO:1901700; GO:0006950; GO:0042221; GO:0050896; GO:0008150 [GO:0004028]; GO:0016620; GO:0016903; GO:0016491; GO:0003824; GO:0003674 [GO:0004029]; GO:0004030; GO:0016620; GO:0016903; GO:0016491; GO:0003824; GO:0003674 [GO:0005634]; GO:0043231; GO:0043227; GO:0043229; GO:0043226; GO:0005622; GO:0110165; GO:0005575 [GO:0005777]; GO:0042579; GO:0043231; GO:0005737; GO:004322…	11671	ENSMUSG00000010025	Aldh3a2	mmu:11671; P47740; Q99L64	RND2 GTPase cycle; RND1 GTPase cycle; Insertion of tail-anchored proteins into the endoplasmic reticulum membrane; Sphingolipid de novo biosynthesis; Alpha-oxidation of phytanate; Class I peroxisomal membrane protein import	Tryptophan metabolism	7	0	1.385	0.47	0.232008	44.28	87.5	112.5	34.57	40.91	94.8	107.6	51.7	121.8	158.8	65.2	5.55611e+08	6.30902e+08	3.03203e+08	7.1426e+08	9.31001e+08	3.82134e+08
High	Master Protein	Q8CHT0	Delta-1-pyrroline-5-carboxylate dehydrogenase, mitochondrial [OS=Mus musculus]	0	527.854	64	30	3064	30	562	61.8	8.24	33634	4428.7	30	28	other metabolic processes	cytosol;mitochondrion	other molecular function	Pf00171	[GO:0003842]; GO:0016646; GO:0016645; GO:0016491; GO:0003824; GO:0003674 [GO:0004029]; GO:0004030; GO:0016620; GO:0016903; GO:0016491; GO:0003824; GO:0003674 [GO:0005759]; GO:0043233; GO:0070013; GO:0005739; GO:0031974; GO:0043226; GO:0043229; GO:0043231; GO:0005737; GO:0110165; GO:0005622; GO:0043227; GO:0005575 [GO:0005829]; GO:0110165; GO:0005737; GO:0005575; GO:0005622 [GO:0010133]; GO:000653…	212647	ENSMUSG00000028737	Aldh4a1	B1AXW8; mmu:212647; Q7TND0; Q8BXM3; Q8CHT0; Q8R0N1; Q8R1S2	Glyoxylate metabolism and glycine degradation; Proline catabolism		2	0	0.82	-0.29	0.498224	54.1	119.5	80.5	39.97	20.6	159.3	130.5	66.5	87.9	93.5	62.2	1.1688e+09	9.57563e+08	4.88247e+08	645083235	6.86212e+08	4.56073e+08
High	Master Protein	Q8BWF0	Succinate-semialdehyde dehydrogenase, mitochondrial [OS=Mus musculus]	0	401.011	54	22	877	22	523	55.9	8.25	8363	1155.29	22	20	other metabolic processes;developmental processes	mitochondrion	other molecular function		[GO:0004777]; GO:0009013; GO:0016620; GO:0016903; GO:0016491; GO:0003824; GO:0003674 [GO:0005739]; GO:0043231; GO:0005737; GO:0043227; GO:0043229; GO:0110165; GO:0005622; GO:0043226; GO:0005575 [GO:0006105]; GO:0043648; GO:0019752; GO:0043436; GO:0006082; GO:0044237; GO:0044281; GO:0071704; GO:0008152; GO:0009987; GO:0008150 [GO:0006536]; GO:0009064; GO:0043648; GO:1901605; GO:0019752; GO:0006520…	214579	ENSMUSG00000035936	Aldh5a1	mmu:214579; Q5SZW1; Q8BWF0	Degradation of GABA		1	0	0.85	-0.23	0.536629	56.21	101.8	98.2	8.5	3.39	103.4	91	107.5	99.7	95.9	102.6	1.76284e+08	1.55267e+08	1.83298e+08	1.69971e+08	1.63485e+08	1.74944e+08
High	Master Protein	Q9EQ20	Methylmalonate-semialdehyde dehydrogenase [acylating], mitochondrial [OS=Mus musculus]	0	1160.45	76	43	4147	42	535	57.9	8.07	51245	7193.88	43	41	other metabolic processes;other biological processes	nucleus	other molecular function	Pf00171	[GO:0004491]; GO:0016620; GO:0016903; GO:0016491; GO:0003824; GO:0003674 [GO:0005654]; GO:0110165; GO:0031981; GO:0005575; GO:0043233; GO:0070013; GO:0005634; GO:0031974; GO:0043226; GO:0043229; GO:0043231; GO:0005622; GO:0043227 [GO:0006210]; GO:0006208; GO:0019859; GO:0006206; GO:0046113; GO:0072529; GO:0009112; GO:0072527; GO:0046700; GO:1901361; GO:1901565; GO:0044270; GO:0055086; GO:1901564;…	104776	ENSMUSG00000021238	Aldh6a1	mmu:104776; Q3TDA2; Q8CIB4; Q9EQ20	Branched-chain amino acid catabolism		1	1	0.825	-0.28	0.512198	54.39	104.6	95.4	17.73	9.18	120	107.7	83.8	103.8	98.2	86.5	1.54487e+09	1.38681e+09	1.0788e+09	1.33667e+09	1.2636e+09	1.11369e+09
High	Master Protein	Q9DBF1	Alpha-aminoadipic semialdehyde dehydrogenase [OS=Mus musculus]	0	648.956	58	31	2281	31	539	58.8	7.47	24618	3106.88	30	30	other metabolic processes	cytosol;nucleus	other molecular function		[GO:0004043]; GO:0016620; GO:0016903; GO:0016491; GO:0003824; GO:0003674 [GO:0005634]; GO:0043231; GO:0043227; GO:0043229; GO:0043226; GO:0005622; GO:0110165; GO:0005575 [GO:0005829]; GO:0110165; GO:0005737; GO:0005575; GO:0005622 [GO:0008802]; GO:0004029; GO:0004030; GO:0016620; GO:0016903; GO:0016491; GO:0003824; GO:0003674 [GO:0019285]; GO:0019695; GO:0031456; GO:0071704; GO:0097164; GO:000657…	110695	ENSMUSG00000053644	Aldh7a1	mmu:110695; Q3TFC7; Q3TVH7; Q3UKT6; Q9DBF1	Lysine catabolism; Choline catabolism		2	0	0.758	-0.4	0.337516	60.97	111.6	88.4	0.94	22.53	111.6	112.5	110.5	68.6	88.3	108.5	7.04443e+08	7.10564e+08	6.97368e+08	4.33348e+08	5.57526e+08	6.85049e+08
High	Master Protein	Q8BH00	2-aminomuconic semialdehyde dehydrogenase [OS=Mus musculus]	0	533.715	59	27	2083	27	487	53.6	7.55	27859	3446.5	24	26	other metabolic processes	other cell component	other molecular function		[GO:0001758]; GO:0016620; GO:0016903; GO:0016491; GO:0003824; GO:0003674 [GO:0005737]; GO:0110165; GO:0005622; GO:0005575 [GO:0042573]; GO:0001523; GO:0032787; GO:0034754; GO:0016101; GO:0019752; GO:0042445; GO:0044237; GO:0006721; GO:0043436; GO:0008152; GO:0010817; GO:0009987; GO:0006720; GO:0006082; GO:0008150; GO:0065008; GO:0044255; GO:0044281; GO:0071704; GO:0065007; GO:0006629; GO:0044238 …	237320	ENSMUSG00000037542	Aldh8a1	mmu:237320; Q8BH00; Q91WS6	RA biosynthesis pathway		1	0	0.878	-0.19	0.663396	54.36	107	93	13.44	10.2	121.4	110.7	92.6	81	98.1	96.2	4.68047e+08	4.26789e+08	3.57049e+08	3.12591e+08	3.78535e+08	3.71135e+08
High	Master Protein	Q9JLJ2	4-trimethylaminobutyraldehyde dehydrogenase [OS=Mus musculus]	0	579.12	68	30	1585	30	494	53.5	6.98	14409	2213.08	28	27	cell organization and biogenesis;other metabolic processes	cytosol	other molecular function	Pf00171	[GO:0004029]; GO:0004030; GO:0016620; GO:0016903; GO:0016491; GO:0003824; GO:0003674 [GO:0005829]; GO:0110165; GO:0005737; GO:0005575; GO:0005622 [GO:0006081]; GO:0044237; GO:0071704; GO:0008152; GO:0009987; GO:0008150 [GO:0009437]; GO:0006577; GO:0006575; GO:0034641; GO:0044237; GO:1901564; GO:0006807; GO:0008152; GO:0009987; GO:0071704; GO:0008150 [GO:0016620]; GO:0016903; GO:0016491; GO:000382…	56752		Aldh9a1	mmu:56752; Q9JLJ2	Carnitine synthesis	Tryptophan metabolism	2	0	0.96	-0.06	0.908393	59.91	86.7	113.3	43.39	28.58	90.1	138.4	56.4	126.6	117.7	70.7	9.32367e+08	1.43314e+09	5.8437e+08	1.31096e+09	1.21846e+09	7.32424e+08
High	Master Protein	P05064	Fructose-bisphosphate aldolase A [OS=Mus musculus]	0	428.719	73	25	1086	23	364	39.3	8.09	8950	1626.1	21	24	cell organization and biogenesis;other metabolic processes;other biological processes	non-structural extracellular;plasma membrane;other membranes;cytosol;cytoskeleton;mitochondrion;other cell component	cytoskeletal activity;other molecular function	Pf00274	[GO:0000792]; GO:0000785; GO:0110165; GO:0005694; GO:0005575; GO:0043232; GO:0043228; GO:0043229; GO:0005622; GO:0043226 [GO:0002020]; GO:0019899; GO:0005515; GO:0005488; GO:0003674 [GO:0004332]; GO:0016832; GO:0016830; GO:0016829; GO:0003824; GO:0003674 [GO:0005737]; GO:0110165; GO:0005622; GO:0005575 [GO:0005739]; GO:0043231; GO:0005737; GO:0043227; GO:0043229; GO:0110165; GO:0005622; GO:004322…	11674	ENSMUSG00000030695	Aldoa	mmu:11674; P05064	Neutrophil degranulation; Gluconeogenesis; Glycolysis; Platelet degranulation	Glycolysis and Gluconeogenesis	5	1	1.929	0.95	0.017369	53.17	56.1	143.9	22.92	26.42	61.8	75.8	47.5	160.4	158.4	96.1	1.43009e+08	1.7548e+08	1.10007e+08	3.7112e+08	3.66451e+08	2.22432e+08
High	Master Protein	Q91Y97	Fructose-bisphosphate aldolase B [OS=Mus musculus]	0	896.516	86	35	9952	34	364	39.5	8.27	151185	17302.2	30	33	cell organization and biogenesis;other metabolic processes;other biological processes	plasma membrane;other membranes;cytosol;cytoskeleton;ER/Golgi;nucleus;other cytoplasmic organelle;other cell component	cytoskeletal activity;other molecular function	Pf00274	[GO:0004332]; GO:0016832; GO:0016830; GO:0016829; GO:0003824; GO:0003674 [GO:0005634]; GO:0043231; GO:0043227; GO:0043229; GO:0043226; GO:0005622; GO:0110165; GO:0005575 [GO:0005737]; GO:0110165; GO:0005622; GO:0005575 [GO:0005764]; GO:0000323; GO:0005773; GO:0043231; GO:0005737; GO:0043227; GO:0043229; GO:0110165; GO:0005622; GO:0043226; GO:0005575 [GO:0005815]; GO:0110165; GO:0015630; GO:000557…	230163	ENSMUSG00000028307	Aldob	mmu:230163; Q8K034; Q91W73; Q91Y97	Glycolysis; Gluconeogenesis; Fructose catabolism	Polyol pathway; Glycolysis and Gluconeogenesis	5	1	0.952	-0.07	0.884623	65.43	103	97	30.23	18.88	108.1	125.7	66.7	101.8	117.6	80.1	5.10685e+09	5.94263e+09	3.15372e+09	4.81185e+09	5.55736e+09	3.78356e+09
High	Master Protein	P05063	Fructose-bisphosphate aldolase C [OS=Mus musculus]	0	196.093	57	16	370	14	363	39.4	7.12	3236	401.37	12	16	other metabolic processes;other biological processes	cytosol;other cell component	cytoskeletal activity;other molecular function	Pf00274	[GO:0004332]; GO:0016832; GO:0016830; GO:0016829; GO:0003824; GO:0003674 [GO:0005737]; GO:0110165; GO:0005622; GO:0005575 [GO:0005829]; GO:0110165; GO:0005737; GO:0005575; GO:0005622 [GO:0006096]; GO:0006090; GO:0006757; GO:0016052; GO:0032787; GO:0006091; GO:0006165; GO:0046031; GO:0046034; GO:0005975; GO:1901575; GO:0019752; GO:0044237; GO:0009117; GO:0009132; GO:0046939; GO:0009150; GO:0009179…	11676	ENSMUSG00000017390	Aldoc	mmu:11676; P05063; Q64011; Q8CA91; Q99K96; Q9DBA4; Q9JK32	Neutrophil degranulation; Gluconeogenesis; Glycolysis	Glycolysis and Gluconeogenesis	4	0	1.511	0.6	0.306099	56.37	89.4	110.6	25.78	33.69	86.6	85.8	52.7	95.5	173.2	106.2	1.74104e+07	1.72438e+07	1.05933e+07	1.91913e+07	3.48034e+07	2.13482e+07
High	Master Protein	Q9DBE8	Alpha-1,3/1,6-mannosyltransferase ALG2 [OS=Mus musculus]	0	54.944	16	6	22	6	415	47.4	7.97	66	20.68	3	6	protein metabolism;other metabolic processes;other biological processes	other membranes;cytosol;cytoskeleton;ER/Golgi;nucleus;other cell component	other molecular function	Pf00534	[GO:0000033]; GO:0000030; GO:0016758; GO:0097502; GO:0016757; GO:0070085; GO:0016740; GO:0008152; GO:0003824; GO:0008150; GO:0003674 [GO:0004378]; GO:0004376; GO:0000030; GO:0016758; GO:0097502; GO:0016757; GO:0070085; GO:0016740; GO:0008152; GO:0003824; GO:0008150; GO:0003674 [GO:0005634]; GO:0043231; GO:0043227; GO:0043229; GO:0043226; GO:0005622; GO:0110165; GO:0005575 [GO:0005737]; GO:0110165…	56737	ENSMUSG00000039740	Alg2	mmu:56737; Q7TN30; Q9CWI6; Q9DBE8; Q9JJA8	Biosynthesis of the N-glycan precursor (dolichol lipid-linked oligosaccharide, LLO) and transfer to a nascent protein		1	0	0.919	-0.12	0.57788	26.7	99.7	100.3	28.98	10.55	99.7	72.3	130.8	88	100.4	108.8	1.94489e+06	1.41018e+06	2.55033e+06	1.71695e+06	1.95831e+06	2.12246e+06
High	Master Protein	Q9DB25	Dolichyl-phosphate beta-glucosyltransferase [OS=Mus musculus]	0	59.29	21	5	94	5	324	36.8	8.6	920	150.65	3	5	protein metabolism;other metabolic processes;developmental processes	other membranes;ER/Golgi	other molecular function	Pf00535	[GO:0004581]; GO:0035251; GO:0008194; GO:0046527; GO:0016757; GO:0016758; GO:0016740; GO:0003824; GO:0003674 [GO:0005789]; GO:0031090; GO:0042175; GO:0098827; GO:0016020; GO:0043227; GO:0012505; GO:0031984; GO:0005783; GO:0110165; GO:0043226; GO:0043229; GO:0043231; GO:0005737; GO:0005575; GO:0005622 [GO:0006487]; GO:0006486; GO:0006464; GO:0043413; GO:0009101; GO:0036211; GO:0044267; GO:0043412;…	66248	ENSMUSG00000036632	Alg5	mmu:66248; Q9DB25	Synthesis of dolichyl-phosphate-glucose		1	0	0.902	-0.15	0.380992	62.87	92	108	9.58	13.41	87.3	88.5	103.3	103.9	122.6	94.4	1.81292e+07	1.83835e+07	2.14551e+07	2.15785e+07	2.54562e+07	1.96018e+07
High	Master Protein	Q8VDI9	Alpha-1,2-mannosyltransferase ALG9 [OS=Mus musculus]	0	13.652	3	1	14	1	611	69.5	8.94	19	0	1	1	protein metabolism;other metabolic processes	other membranes;ER/Golgi	other molecular function	Pf03901	[GO:0000026]; GO:0000030; GO:0016758; GO:0097502; GO:0016757; GO:0070085; GO:0016740; GO:0008152; GO:0003824; GO:0008150; GO:0003674 [GO:0000030]; GO:0016758; GO:0097502; GO:0016757; GO:0070085; GO:0016740; GO:0008152; GO:0003824; GO:0008150; GO:0003674 [GO:0005789]; GO:0031090; GO:0042175; GO:0098827; GO:0016020; GO:0043227; GO:0012505; GO:0031984; GO:0005783; GO:0110165; GO:0043226; GO:0043229;…	102580	ENSMUSG00000032059	Alg9	mmu:102580; Q8BT44; Q8C378; Q8C7G0; Q8VDI9	Biosynthesis of the N-glycan precursor (dolichol lipid-linked oligosaccharide, LLO) and transfer to a nascent protein		1	0	1.593	0.67	0.530659	60.78	68.9	131.1	32.66	47.81	105.2	74.6	54.5	142	167.5	56.2	536062	380204	277924	723671	853946	286719
High	Master Protein	Q3TSG4	RNA demethylase ALKBH5 [OS=Mus musculus]	0	29.556	10	2	12	2	395	44.4	9.09	68	11.18	2	2	RNA metabolism OR transcription;other metabolic processes;stress response;transport;other biological processes	cytosol;ER/Golgi;nucleus	other molecular function		[GO:0001666]; GO:0006950; GO:0036293; GO:0050896; GO:0070482; GO:0008150; GO:0009628 [GO:0005634]; GO:0043231; GO:0043227; GO:0043229; GO:0043226; GO:0005622; GO:0110165; GO:0005575 [GO:0005654]; GO:0110165; GO:0031981; GO:0005575; GO:0043233; GO:0070013; GO:0005634; GO:0031974; GO:0043226; GO:0043229; GO:0043231; GO:0005622; GO:0043227 [GO:0005794]; GO:0043231; GO:0005737; GO:0012505; GO:0043227…	268420	ENSMUSG00000042650	Alkbh5	mmu:268420; Q3TSG4; Q80US0; Q8BKB9; Q8BKC1	Reversal of alkylation damage by DNA dioxygenases		1	0	1.141	0.19	0.927381	78.48	57.5	142.5	69	22.14	56.6	128.6	32.4	140	95.1	147.2	594787	1.35267e+06	340996	1.47278e+06	1.00053e+06	1.54802e+06
High	Master Protein	P39654	Polyunsaturated fatty acid lipoxygenase ALOX15 [OS=Mus musculus]	0	17.364	6	2	5	2	663	75.4	6.11	57	6.47	1	2	cell organization and biogenesis;other metabolic processes;stress response;transport;developmental processes;other biological processes	plasma membrane;other membranes;cytosol;other cell component	other molecular function	Pf00305, Pf01477	[GO:0001503]; GO:0032501; GO:0008150 [GO:0002820]; GO:0002819; GO:0050777; GO:0050776; GO:0002683; GO:0048585; GO:0002682; GO:0048583; GO:0048519; GO:0050789; GO:0065007; GO:0008150 [GO:0004052]; GO:0016702; GO:0016701; GO:0051213; GO:0016491; GO:0003824; GO:0003674 [GO:0005506]; GO:0046914; GO:0046872; GO:0043169; GO:0043167; GO:0005488; GO:0003674 [GO:0005546]; GO:0043168; GO:1902936; GO:004316…	11687	ENSMUSG00000018924	Alox15	mmu:11687; P39654; Q4FJY9; Q5F2E3; Q6PHB2	Synthesis of Leukotrienes (LT) and Eoxins (EX); Synthesis of 15-eicosatetraenoic acid derivatives; Synthesis of 12-eicosatetraenoic acid derivatives; Biosynthesis of E-series 18(S)-resolvins; Biosynthesis of E-series 18(R)-resolvins; Biosynthesis of protectins; Biosynthesis of DPAn-6 SPMs; Biosynthesis of DPAn-3-derived protectins and resolvins	Eicosanoid Synthesis; Eicosanoid metabolism via Lipo Oxygenases (LOX)	11	0	100	6.64	1e-17			200		120.83				556.3		43.7				3.89073e+06		305527
High	Master Protein	O08583	THO complex subunit 4 [OS=Mus musculus]	0	155.499	50	8	194	8	255	26.9	11.15	1490	287.76	8	8	RNA metabolism OR transcription;other metabolic processes;transport	nucleus;other cell component	nucleic acid binding activity	Pf00076, Pf13865	[GO:0003697]; GO:0003677; GO:0003676; GO:0097159; GO:1901363; GO:0005488; GO:0003674 [GO:0003723]; GO:0003676; GO:0097159; GO:1901363; GO:0005488; GO:0003674 [GO:0005634]; GO:0043231; GO:0043227; GO:0043229; GO:0043226; GO:0005622; GO:0110165; GO:0005575 [GO:0005681]; GO:0140513; GO:1990904; GO:0032991; GO:0005634; GO:0005575; GO:0043231; GO:0043227; GO:0043229; GO:0043226; GO:0005622; GO:0110165…	21681	ENSMUSG00000025134	Alyref	mmu:21681; O08583; Q0VBL5; Q8CBM4; Q9JJW7	Transport of the SLBP independent Mature mRNA; Transport of the SLBP Dependant Mature mRNA; Transport of Mature mRNA Derived from an Intronless Transcript; Transport of Mature mRNA derived from an Intron-Containing Transcript; mRNA 3'-end processing; RNA Polymerase II Transcription Termination; mRNA Splicing - Major Pathway	mRNA processing	8	0	0.746	-0.42	0.308197	89.89	144	56	75	77.34	198.3	180.1	18.2	70	119.1	14.3	3.72892e+08	3.38615e+08	3.42156e+07	1.31607e+08	2.24022e+08	2.69187e+07
High	None	Q9JJW6	Aly/REF export factor 2 [OS=Mus musculus]	0	53.194	22	3	96	3	218	23.7	10.04	739	127.21	3	3	RNA metabolism OR transcription;other metabolic processes;transport	nucleus;other cell component	nucleic acid binding activity	Pf13865	[GO:0003697]; GO:0003677; GO:0003676; GO:0097159; GO:1901363; GO:0005488; GO:0003674 [GO:0003723]; GO:0003676; GO:0097159; GO:1901363; GO:0005488; GO:0003674 [GO:0005681]; GO:0140513; GO:1990904; GO:0032991; GO:0005634; GO:0005575; GO:0043231; GO:0043227; GO:0043229; GO:0043226; GO:0005622; GO:0110165 [GO:0005737]; GO:0110165; GO:0005622; GO:0005575 [GO:0006397]; GO:0006396; GO:0016071; GO:001607…	56009		Alyref2	mmu:56009; Q8C869; Q9JJW6		mRNA processing	1	0	0.82	-0.29	0.497939	131.36	144.9	55.1	77.74	79.64	201	182.8	14	69.5	120	12.7	3.61945e+08	3.29261e+08	2.52693e+07	1.25187e+08	2.16107e+08	2.28774e+07
High	Master Protein	O09174	Alpha-methylacyl-CoA racemase [OS=Mus musculus]	0	424.874	67	22	1055	22	381	41.7	7.4	11661	1646.62	19	22	other metabolic processes	plasma membrane;other membranes;other cytoplasmic organelle;other cell component	signal transduction activity or receptor binding;other molecular function	Pf02515	[GO:0005102]; GO:0005515; GO:0005488; GO:0003674 [GO:0005737]; GO:0110165; GO:0005622; GO:0005575 [GO:0005777]; GO:0042579; GO:0043231; GO:0005737; GO:0043227; GO:0043229; GO:0110165; GO:0005622; GO:0043226; GO:0005575 [GO:0005886]; GO:0016020; GO:0071944; GO:0110165; GO:0005575 [GO:0006631]; GO:0032787; GO:0044255; GO:0019752; GO:0006629; GO:0044237; GO:0043436; GO:0044238; GO:0071704; GO:000815…	17117	ENSMUSG00000022244	Amacr	mmu:17117; O09174; Q543Q9; Q9DCW6	Peroxisomal protein import; Synthesis of bile acids and bile salts via 7alpha-hydroxycholesterol; Synthesis of bile acids and bile salts via 24-hydroxycholesterol; Beta-oxidation of pristanoyl-CoA		4	0	1.022	0.03	0.915178	55.87	104.4	95.6	30.53	22.53	107.1	113.3	60.9	87.4	133.2	98.2	3.87773e+08	4.10097e+08	2.20485e+08	3.1652e+08	4.82229e+08	3.55396e+08
High	Master Protein	Q07456	Protein AMBP [OS=Mus musculus]	0	69.355	15	6	117	6	349	39	6.32	639	98.3	5	6	protein metabolism;other metabolic processes;other biological processes	non-structural extracellular;plasma membrane;other membranes;other cell component	enzyme regulator activity;other molecular function	Pf00014, Pf00061	[GO:0004867]; GO:0004866; GO:0030414; GO:0061135; GO:0010951; GO:0004857; GO:0061134; GO:0010466; GO:0052548; GO:0030234; GO:0043086; GO:0052547; GO:0045861; GO:0051346; GO:0098772; GO:0050790; GO:0044092; GO:0030162; GO:0051336; GO:0032269; GO:0003674; GO:0065009; GO:0051246; GO:0031324; GO:0032268; GO:0051248; GO:0065007; GO:0051171; GO:0060255; GO:0080090; GO:0009892; GO:0031323; GO:0048523; G…	11699	ENSMUSG00000028356	Ambp	mmu:11699; Q07456; Q61294; Q925W1; Q9DBJ9	Scavenging of heme from plasma		1	0	1.13	0.18	0.959547	54.81	73.9	126.1	12.53	19.86	75.2	74	92	92.8	128.2	137.9	2.00016e+07	1.96952e+07	2.44818e+07	2.46891e+07	3.41194e+07	3.66966e+07
High	Master Protein	Q9DBA8	Probable imidazolonepropionase [OS=Mus musculus]	0	627.341	77	23	1445	23	426	46.5	6.95	17574	2102.08	20	22	other metabolic processes	other cell component	other molecular function	Pf01979	[GO:0005737]; GO:0110165; GO:0005622; GO:0005575 [GO:0006548]; GO:0006547; GO:0009063; GO:0006520; GO:0046395; GO:1901565; GO:0019752; GO:0044238; GO:1901564; GO:0016054; GO:1901575; GO:0043436; GO:0008152; GO:0006807; GO:0071704; GO:0006082; GO:0044248; GO:0044282; GO:0009056; GO:0008150; GO:0044237; GO:0044281; GO:0009987 [GO:0019556]; GO:0006536; GO:0006548; GO:0043606; GO:0009064; GO:0043648;…	71761	ENSMUSG00000015890	Amdhd1	mmu:71761; Q7TPP5; Q811K3; Q8R230; Q9DBA8	Histidine catabolism		1	0	0.874	-0.19	0.652666	56.5	97.5	102.5	33.09	21.34	104.6	123.1	61	122	110.1	79.1	3.4671e+08	4.07812e+08	2.02289e+08	4.04432e+08	3.64829e+08	2.62259e+08
High	Master Protein	Q8JZV7	N-acetylglucosamine-6-phosphate deacetylase [OS=Mus musculus]	0	42.422	17	5	13	5	409	43.5	6.23	56	17.07	4	5	other metabolic processes		other molecular function	Pf01979	[GO:0005975]; GO:0044238; GO:0071704; GO:0008152; GO:0008150 [GO:0006046]; GO:0006044; GO:1901072; GO:1901071; GO:0046348; GO:0006040; GO:1901136; GO:1901135; GO:1901575; GO:0071704; GO:0009056; GO:0008152; GO:0008150 [GO:0008448]; GO:0016811; GO:0019213; GO:0016810; GO:0016787; GO:0003824; GO:0003674 [GO:0019262]; GO:0006054; GO:0046348; GO:0046395; GO:1901565; GO:0006040; GO:0019752; GO:0043603…	245847	ENSMUSG00000036820	Amdhd2	mmu:245847; Q8BK10; Q8JZV7	Synthesis of UDP-N-acetyl-glucosamine		1	0	2.006	1	0.195918	99.57	50.3	149.7	69.66	50.34	41.4	85.5	19	123.1	93.3	237.7	1.74368e+06	3.60539e+06	799571	5.18938e+06	3.93476e+06	1.00184e+07
High	Master Protein	Q9R049	E3 ubiquitin-protein ligase AMFR [OS=Mus musculus]	0	70.075	17	9	50	9	643	73.1	6.46	377	57.7	4	9	cell-cell signaling;protein metabolism;other metabolic processes;stress response;signal transduction;other biological processes	plasma membrane;other membranes;cytosol;ER/Golgi;nucleus;other cell component	other molecular function	Pf13639, Pf18442	[GO:0000151]; GO:0140535; GO:1990234; GO:0032991; GO:1902494; GO:0005575 [GO:0000166]; GO:0036094; GO:1901265; GO:0005488; GO:0097159; GO:1901363; GO:0003674 [GO:0000209]; GO:0016567; GO:0032446; GO:0070647; GO:0006464; GO:0036211; GO:0044267; GO:0019538; GO:0043412; GO:0044260; GO:0043170; GO:0044238; GO:1901564; GO:0044237; GO:0071704; GO:0008152; GO:0006807; GO:0009987; GO:0008150 [GO:0004842]…	23802	ENSMUSG00000031751	Amfr	mmu:23802; Q8K008; Q99LH5; Q9R049	N-glycan trimming in the ER and Calnexin/Calreticulin cycle		1	0	1.171	0.23	0.936213	54.82	83.8	116.2	30.36	3.46	76.8	126.4	77.5	102.3	107.5	109.5	6.60445e+06	1.08625e+07	6.6615e+06	8.79705e+06	9.2439e+06	9.40935e+06
High	Master Protein	Q9DBT5	AMP deaminase 2 [OS=Mus musculus]	0	67.16	14	10	44	10	798	92	6.23	83	29.04	7	10	other metabolic processes;developmental processes;other biological processes	cytosol	other molecular function	Pf19326	[GO:0003876]; GO:0047623; GO:0016814; GO:0019239; GO:0016810; GO:0016787; GO:0003824; GO:0003674 [GO:0005829]; GO:0110165; GO:0005737; GO:0005575; GO:0005622 [GO:0006188]; GO:0009152; GO:0009168; GO:0046040; GO:0006164; GO:0009150; GO:0009260; GO:0009127; GO:0009156; GO:0009167; GO:0006163; GO:0009165; GO:0072522; GO:0009259; GO:0046390; GO:0009124; GO:0009126; GO:0009161; GO:0009117; GO:0072521;…	109674	ENSMUSG00000027889	Ampd2	A2AE28; mmu:109674; Q91YI2; Q9DBT5	Purine salvage	Purine metabolism	2	0	1.598	0.68	0.343446	80.57	76.8	123.2	3.12	12.36	77.1	75.4	72.5	121	142.1	111.9	7.43394e+06	7.27084e+06	6.98815e+06	1.16668e+07	1.36959e+07	1.07928e+07
High	Master Protein	Q8CFA2	Aminomethyltransferase, mitochondrial [OS=Mus musculus]	0	187.852	38	12	362	12	403	44	8.7	1771	331.12	12	11	other metabolic processes	nucleus	other molecular function	Pf08669	[GO:0004047]; GO:0008168; GO:0016741; GO:0016740; GO:0003824; GO:0003674 [GO:0005654]; GO:0110165; GO:0031981; GO:0005575; GO:0043233; GO:0070013; GO:0005634; GO:0031974; GO:0043226; GO:0043229; GO:0043231; GO:0005622; GO:0043227 [GO:0008483]; GO:0016769; GO:0016740; GO:0003824; GO:0003674 [GO:0019464]; GO:0006546; GO:0006544; GO:0009063; GO:0009071; GO:0009069; GO:0006520; GO:0046395; GO:1901565…	434437	ENSMUSG00000032607	Amt	mmu:434437; Q8CFA2	Glycine degradation	One Carbon Metabolism; Glutathione and one carbon metabolism	3	0	0.862	-0.21	0.535236	78.18	114.1	85.9	51.13	36.16	152.4	135.5	46.4	111.6	102.1	52	9.92457e+07	8.8276e+07	3.01942e+07	7.26837e+07	6.65231e+07	3.38649e+07
High	Master Protein	P00687	Alpha-amylase 1 [OS=Mus musculus]	0	43.572	8	4	24	1	511	57.6	6.96	120	28.39	4	4	other metabolic processes;other biological processes	non-structural extracellular	other molecular function	Pf00128, Pf02806	[GO:0004556]; GO:0016160; GO:0004553; GO:0016798; GO:0016787; GO:0003824; GO:0003674 [GO:0005509]; GO:0046872; GO:0043169; GO:0043167; GO:0005488; GO:0003674 [GO:0005615]; GO:0110165; GO:0005576; GO:0005575 [GO:0009617]; GO:0051707; GO:0043207; GO:0044419; GO:0009605; GO:0009607; GO:0008150; GO:0050896 [GO:0016052]; GO:0005975; GO:1901575; GO:0044238; GO:0071704; GO:0009056; GO:0008152; GO:000815…	11722	ENSMUSG00000074264	Amy1	mmu:11722; P00687; Q921Y7	Digestion of dietary carbohydrate		1	4	0.567	-0.82	0.0747212	85.41	143.6	56.4	46.71	87.19	92.2	196	93.8	36.8	35.4	145.8	3.80792e+06	8.09584e+06	3.8747e+06	1.5201e+06	1.462e+06	6.02474e+06
High	Master Protein	P00688	Pancreatic alpha-amylase [OS=Mus musculus]	0	44.584	8	4	21	1	508	57.3	7.28	109	27.71	4	4	other metabolic processes	non-structural extracellular	other molecular function	Pf00128, Pf02806	[GO:0004556]; GO:0016160; GO:0004553; GO:0016798; GO:0016787; GO:0003824; GO:0003674 [GO:0005509]; GO:0046872; GO:0043169; GO:0043167; GO:0005488; GO:0003674 [GO:0005615]; GO:0110165; GO:0005576; GO:0005575 [GO:0016052]; GO:0005975; GO:1901575; GO:0044238; GO:0071704; GO:0009056; GO:0008152; GO:0008150 [GO:0016160]; GO:0004553; GO:0016798; GO:0016787; GO:0003824; GO:0003674 [GO:0031404]; GO:00431…	100043684; 100043686; 100043688; 109959	ENSMUSG00000074268; ENSMUSG00000093931; ENSMUSG00000096569; ENSMUSG00000096770	Amy2	mmu:100043684; mmu:100043686; mmu:100043688; mmu:109959; P00688; Q4VBW6; Q61295; Q61296; Q64301	Digestion of dietary carbohydrate		1	0	100	6.64	1e-17			200								600						1.52587e+06
High	Master Protein	Q9R182	Angiopoietin-related protein 3 [OS=Mus musculus]	0	13.716	3	1	12	1	455	52.5	6.65	245	22.4	1	1	cell adhesion;other metabolic processes;developmental processes;signal transduction;other biological processes	non-structural extracellular;extracellular matrix;ER/Golgi;other cytoplasmic organelle;other cell component	signal transduction activity or receptor binding;enzyme regulator activity;other molecular function	Pf00147	[GO:0001525]; GO:0048646; GO:0048514; GO:0032502; GO:0009653; GO:0035239; GO:0001568; GO:0008150; GO:0048856; GO:0035295; GO:0001944; GO:0007275; GO:0048731; GO:0072359; GO:0032501 [GO:0004857]; GO:0030234; GO:0043086; GO:0098772; GO:0050790; GO:0044092; GO:0003674; GO:0065009; GO:0065007; GO:0008150 [GO:0004859]; GO:0055102; GO:0004857; GO:0030234; GO:0043086; GO:0098772; GO:0050790; GO:0044092;…	30924	ENSMUSG00000028553	Angptl3	mmu:30924; Q9R182	Assembly of active LPL and LIPC lipase complexes		1	0	2.062	1.04	0.0697693	29.66	65.3	134.7	40.15	25.35	55.7	96.3	46.4	114.8	173.1	113.8	7.43441e+06	1.28613e+07	6.19518e+06	15326999	2.3113e+07	1.52005e+07
High	Master Protein	Q02357	Ankyrin-1 [OS=Mus musculus]	0	144.854	14	16	42	16	1862	204.1	6.55	244	53.47	10	15	other metabolic processes;transport;developmental processes;signal transduction;other biological processes	plasma membrane;other membranes;cytosol;cytoskeleton;ER/Golgi;nucleus;other cell component	cytoskeletal activity;other molecular function	Pf00023, Pf00531, Pf00791, Pf12796	[GO:0005634]; GO:0043231; GO:0043227; GO:0043229; GO:0043226; GO:0005622; GO:0110165; GO:0005575 [GO:0005886]; GO:0016020; GO:0071944; GO:0110165; GO:0005575 [GO:0006779]; GO:0006778; GO:0033014; GO:0033013; GO:0018130; GO:0019438; GO:0044271; GO:1901362; GO:1901566; GO:0006725; GO:0046483; GO:1901360; GO:1901564; GO:0044249; GO:0034641; GO:1901576; GO:0044237; GO:0071704; GO:0006807; GO:0009058;…	11733	ENSMUSG00000031543	Ank1	mmu:11733; P70440; P97446; P97941; Q02357; Q3TZ35; Q3UH42; Q3UHP2; Q3UYY7; Q61302; Q61303; Q78E45	Neurofascin interactions; COPI-mediated anterograde transport; Interaction between L1 and Ankyrins		3	0	2.254	1.17	0.0272896	76.05	68.7	131.3	47.45	72.49	47.4	63.9	22	285.8	90.6	90.3	4.16229e+06	5.60202e+06	1.93068e+06	25070246	7.95007e+06	7.92186e+06
High	Master Protein	Q8C8R3	Ankyrin-2 [OS=Mus musculus]	0.001	6.569	0	2	13	1	3898	426	5.17	192	11.37	1	2	cell-cell signaling;cell organization and biogenesis;transport;signal transduction;other biological processes	plasma membrane;other membranes;cytoskeleton;mitochondrion;other cytoplasmic organelle;other cell component	other molecular function	Pf00531, Pf00791, Pf12796, Pf13637	[GO:0002027]; GO:0008016; GO:0065008; GO:1903522; GO:0065007; GO:0044057; GO:0008150; GO:0051239; GO:0050789 [GO:0005737]; GO:0110165; GO:0005622; GO:0005575 [GO:0005739]; GO:0043231; GO:0005737; GO:0043227; GO:0043229; GO:0110165; GO:0005622; GO:0043226; GO:0005575 [GO:0005764]; GO:0000323; GO:0005773; GO:0043231; GO:0005737; GO:0043227; GO:0043229; GO:0110165; GO:0005622; GO:0043226; GO:0005575…	109676	ENSMUSG00000032826	Ank2	mmu:109676; Q3TM62; Q3V2X0; Q6PCN2; Q80ZZ7; Q8BNC1; Q8C445; Q8C8R3; Q8CCV0			0	0	0.557	-0.84	0.134972	85.97	149.4	50.6	78.02	91.52	271.4	32	157	115		24.6	121868	14372	70500.3	51655		11064.6
High	Master Protein	G5E8K5	Ankyrin-3 [OS=Mus musculus]	0	36.951	4	6	6	6	1961	213.9	6.7		12.98		6	cell cycle OR cell proliferation;cell organization and biogenesis;transport;developmental processes;signal transduction;other biological processes	plasma membrane;other membranes;cytosol;cytoskeleton;ER/Golgi;other cytoplasmic organelle;other cell component	cytoskeletal activity;other molecular function	Pf00531, Pf00791, Pf12796	[GO:0000281]; GO:0061640; GO:1903047; GO:0000910; GO:0022402; GO:0000278; GO:0051301; GO:0009987; GO:0007049; GO:0008150 [GO:0005200]; GO:0005198; GO:0007010; GO:0003674; GO:0006996; GO:0016043; GO:0071840; GO:0009987; GO:0008150 [GO:0005764]; GO:0000323; GO:0005773; GO:0043231; GO:0005737; GO:0043227; GO:0043229; GO:0110165; GO:0005622; GO:0043226; GO:0005575 [GO:0005886]; GO:0016020; GO:0071944…	11735	ENSMUSG00000069601	Ank3	G5E8K4; G5E8K5; mmu:11735; O08866; O08867; Q3TSJ8; Q4U205; Q4U206; Q4U256; Q4U260; Q61305; Q61306; Q61307; Q61308; Q61309; Q61310; Q8CBN3; Q8VC68		Splicing factor NOVA regulated synaptic proteins	1	0	1.111	0.15	0.876985	27.08	111.9	88.1	9.99	30.99	104.5	89	107.9	135.2	82.2	81.3	1.51006e+06	1.28697e+06	1.55916e+06	1.95431e+06	1.18802e+06	1.17547e+06
High	Master Protein	Q810B6	Rabankyrin-5 [OS=Mus musculus]	0	95.201	15	12	43	12	1169	128.6	5.91	434	64.92	6	11	cell organization and biogenesis;transport;other biological processes	other membranes;cytosol;other cytoplasmic organelle;other cell component	other molecular function	Pf00023, Pf00651, Pf12796	[GO:0005768]; GO:0031410; GO:0012505; GO:0097708; GO:0005737; GO:0110165; GO:0031982; GO:0005622; GO:0005575; GO:0043227; GO:0043226 [GO:0005769]; GO:0005768; GO:0031410; GO:0012505; GO:0097708; GO:0005737; GO:0110165; GO:0031982; GO:0005622; GO:0005575; GO:0043227; GO:0043226 [GO:0005829]; GO:0110165; GO:0005737; GO:0005575; GO:0005622 [GO:0006897]; GO:0016192; GO:0006810; GO:0009987; GO:0051234…	11736	ENSMUSG00000020790	Ankfy1	B1ATS3; mmu:11736; O54807; Q80TG6; Q80UH8; Q810B6	RHOD GTPase cycle		1	0	1.501	0.59	0.450431	70.39	88.1	111.9	29.93	36.55	85.2	91.4	49.6	89.6	108.2	176.1	9.18491e+06	9.86239e+06	5.34951e+06	9.65928e+06	1.16644e+07	1.89907e+07
High	Master Protein	Q6ZPS6	Ankyrin repeat and IBR domain-containing protein 1 [OS=Mus musculus]	0	10.381	2	1	2	1	1085	121.8	5.16		2.01		1	protein metabolism;other metabolic processes;other biological processes	other cell component	other molecular function	Pf00023, Pf01485	[GO:0000151]; GO:0140535; GO:1990234; GO:0032991; GO:1902494; GO:0005575 [GO:0000209]; GO:0016567; GO:0032446; GO:0070647; GO:0006464; GO:0036211; GO:0044267; GO:0019538; GO:0043412; GO:0044260; GO:0043170; GO:0044238; GO:1901564; GO:0044237; GO:0071704; GO:0008152; GO:0006807; GO:0009987; GO:0008150 [GO:0005737]; GO:0110165; GO:0005622; GO:0005575 [GO:0006511]; GO:0019941; GO:0043632; GO:0051603…	70797	ENSMUSG00000040351	Ankib1	mmu:70797; Q6AXE1; Q6ZPS6			0	0	1.337	0.42	0.837964	14.27	85.6	114.4		17.72		114.6		153.2	193.8	138.4		2.32565e+06		3.10999e+06	3.93479e+06	2.81062e+06
High	Master Protein	Q99NH0	Ankyrin repeat domain-containing protein 17 [OS=Mus musculus]	0	11.103	1	2	8	2	2603	274	6.52	23	4.27	1	2	stress response;developmental processes;other biological processes	other membranes;nucleus;other cell component	nucleic acid binding activity;other molecular function	Pf12796	[GO:0000785]; GO:0110165; GO:0005694; GO:0005575; GO:0043232; GO:0043228; GO:0043229; GO:0005622; GO:0043226 [GO:0001955]; GO:0071695; GO:0001568; GO:0021700; GO:0048856; GO:0001944; GO:0032502; GO:0048731; GO:0072359; GO:0008150; GO:0007275; GO:0032501 [GO:0003682]; GO:0005488; GO:0003674 [GO:0003723]; GO:0003676; GO:0097159; GO:1901363; GO:0005488; GO:0003674 [GO:0005634]; GO:0043231; GO:004322…	81702	ENSMUSG00000055204	Ankrd17	mmu:81702; Q3TV99; Q5F4T7; Q6PG69; Q6ZQ66; Q8CHT4; Q99NH0			0	0	1.068	0.1	0.713733	101.93	120.5	79.5	62.24	90.29	93.4	45.9	174.8	61.6	31.2	193.1	1.91621e+07	9.42787e+06	3.58682e+07	1.2644e+07	6.40244e+06	3.96305e+07
High	Master Protein	Q505D1	Serine/threonine-protein phosphatase 6 regulatory ankyrin repeat subunit A [OS=Mus musculus]	0	50.157	3	2	20	2	1053	112.8	6.27	85	35.38	1	2		nucleus		Pf12796, Pf13637	[GO:0005654]; GO:0110165; GO:0031981; GO:0005575; GO:0043233; GO:0070013; GO:0005634; GO:0031974; GO:0043226; GO:0043229; GO:0043231; GO:0005622; GO:0043227	105522	ENSMUSG00000014496	Ankrd28	mmu:105522; Q505D1	COPII-mediated vesicle transport; Telomere Extension By Telomerase		2	0	1.082	0.11	0.879669	66.03	101.9	98.1	17.71	31.79	96.9	98	70.3	89	93.3	152.5	6.59975e+06	6.66822e+06	4.78841e+06	6056183	6.3532e+06	1.03802e+07
High	Master Protein	B2RXR6	Serine/threonine-protein phosphatase 6 regulatory ankyrin repeat subunit B [OS=Mus musculus]	0	14.533	2	1	2	1	993	107.3	6.42	20	2.71	1	1				Pf12796		329154	ENSMUSG00000052331	Ankrd44	B2RXN6; B2RXR6; B7ZWK8; mmu:329154			0	0
High	Master Protein	P59672	Ankyrin repeat and SAM domain-containing protein 1A [OS=Mus musculus]	0	15.321	3	2	2	2	1150	125.2	6.05		2.95		2	developmental processes;signal transduction;other biological processes	cytosol;nucleus;other cell component	signal transduction activity or receptor binding	Pf00536, Pf07647, Pf12796	[GO:0005654]; GO:0110165; GO:0031981; GO:0005575; GO:0043233; GO:0070013; GO:0005634; GO:0031974; GO:0043226; GO:0043229; GO:0043231; GO:0005622; GO:0043227 [GO:0005829]; GO:0110165; GO:0005737; GO:0005575; GO:0005622 [GO:0006929]; GO:0016477; GO:0048870; GO:0006928; GO:0040011; GO:0051674; GO:0009987; GO:0008150; GO:0051179 [GO:0016322]; GO:0042551; GO:0048469; GO:0048666; GO:0048869; GO:0071695…	224650	ENSMUSG00000024219	Anks1a	mmu:224650; P59672; Q6ZQG0			0	0	1.154	0.21	0.868022	32.12	89.8	110.2	39.73	16.93	109	100.9	46.5	123.9	127.4	92.2	2.75272e+06	2.54976e+06	1.17565e+06	3.13066e+06	3.21751e+06	2.32931e+06
High	Master Protein	Q8BH79	Anoctamin-10 [OS=Mus musculus]	0	7.665	2	1	3	1	659	76.1	6.7		2.32		1	transport	plasma membrane;other membranes;other cell component	transporter activity	Pf04547	[GO:0005227]; GO:0005261; GO:0022839; GO:0005216; GO:0022890; GO:0022836; GO:0015075; GO:0015267; GO:0015318; GO:0008324; GO:0022857; GO:0034220; GO:0022803; GO:0098655; GO:0005215; GO:0055085; GO:0006811; GO:0006812; GO:0003674; GO:0006810; GO:0009987; GO:0051234; GO:0008150; GO:0051179 [GO:0005229]; GO:0022839; GO:0061778; GO:0022836; GO:0005254; GO:0015267; GO:0005253; GO:0015108; GO:0022803; …	102566	ENSMUSG00000037949	Ano10	mmu:102566; Q4FZD2; Q8BH79; Q8BMS8; Q8BV74; Q8BW67; Q8R0U0; Q99LP0	Stimuli-sensing channels		1	0	2.404	1.27	0.10644	26.31	52.2	147.8	18.94	20.19	68.3	47	54.9	110.3	155.4	164.2	2.06478e+06	1.42207e+06	1.66013e+06	3.33469e+06	4.69989e+06	4.96451e+06
High	Master Protein	O35381	Acidic leucine-rich nuclear phosphoprotein 32 family member A [OS=Mus musculus]	0	224.131	55	15	324	11	247	28.5	4.07	1683	378.44	13	15	transport;other biological processes	ER/Golgi;nucleus;other cell component	other molecular function	Pf14580	[GO:0005634]; GO:0043231; GO:0043227; GO:0043229; GO:0043226; GO:0005622; GO:0110165; GO:0005575 [GO:0005737]; GO:0110165; GO:0005622; GO:0005575 [GO:0005783]; GO:0043231; GO:0005737; GO:0012505; GO:0043227; GO:0043229; GO:0110165; GO:0005622; GO:0043226; GO:0005575 [GO:0006913]; GO:0051169; GO:0046907; GO:0006810; GO:0051641; GO:0051649; GO:0051234; GO:0009987; GO:0051179; GO:0008150 [GO:0016363…	11737	ENSMUSG00000032249	Anp32a	mmu:11737; O35381; P97437	HuR (ELAVL1) binds and stabilizes mRNA		1	4	0.686	-0.54	0.0865356	61.58	107	93	27.07	12.46	151.7	102.8	93.2	90.9	89.4	72	8.94302e+07	6.06161e+07	5.49262e+07	5.35677e+07	5.27012e+07	4.2464e+07
High	Master Protein	Q9EST5	Acidic leucine-rich nuclear phosphoprotein 32 family member B [OS=Mus musculus]	0	79.767	24	8	187	4	272	31.1	4.01	1206	222.28	7	8	cell cycle OR cell proliferation;cell organization and biogenesis;developmental processes;other biological processes	nucleus;other cell component	other molecular function	Pf14580	[GO:0000082]; GO:0044772; GO:0044843; GO:0044770; GO:1903047; GO:0022402; GO:0000278; GO:0009987; GO:0007049; GO:0008150 [GO:0001944]; GO:0048731; GO:0072359; GO:0048856; GO:0007275; GO:0032502; GO:0032501; GO:0008150 [GO:0005634]; GO:0043231; GO:0043227; GO:0043229; GO:0043226; GO:0005622; GO:0110165; GO:0005575 [GO:0005654]; GO:0110165; GO:0031981; GO:0005575; GO:0043233; GO:0070013; GO:0005634…	67628	ENSMUSG00000028333	Anp32b	B1AVH9; mmu:67628; Q566J4; Q9EST5			0	0	0.868	-0.2	0.383016	44.56	93.9	106.1	20.38	17.37	127.4	93.3	88.9	107.5	105.5	77.4	6.97207e+07	5.10898e+07	4.86773e+07	5.88542e+07	5.77463e+07	4.23851e+07
High	None	Q64G17	Putative acidic leucine-rich nuclear phosphoprotein 32 family member C [OS=Mus musculus]	0	49.986	20	4	82	2	123	14.1	5.06	510	83.01	4	4	transport;other biological processes	other cell component	other molecular function	Pf12799	[GO:0006913]; GO:0051169; GO:0046907; GO:0006810; GO:0051641; GO:0051649; GO:0051234; GO:0009987; GO:0051179; GO:0008150 [GO:0042393]; GO:0005515; GO:0005488; GO:0003674 [GO:0042981]; GO:0043067; GO:0010941; GO:0050794; GO:0050789; GO:0065007; GO:0008150 [GO:0048471]; GO:0110165; GO:0005737; GO:0005575; GO:0005622			Anp32c	Q64G17			0	0	0.628	-0.67	0.0221114	50.29	112.2	87.8	26.11	12.26	108.6	92.8	152.2	90.5	70.9	85	4.60504e+07	3.93286e+07	6.45223e+07	3.83518e+07	3.00734e+07	3.60334e+07
High	Master Protein	P97822	Acidic leucine-rich nuclear phosphoprotein 32 family member E [OS=Mus musculus]	0	8.927	5	1	4	1	260	29.6	3.88	54	5.05	1	1	cell organization and biogenesis;other biological processes	nucleus;other cell component	enzyme regulator activity;other molecular function	Pf14580	[GO:0000812]; GO:0000118; GO:0097346; GO:0000228; GO:0140513; GO:1902494; GO:0005654; GO:0070603; GO:0005694; GO:0031981; GO:0032991; GO:0005634; GO:0110165; GO:1904949; GO:0000785; GO:0043232; GO:0043233; GO:0070013; GO:0005575; GO:0043231; GO:0043228; GO:0043229; GO:0005622; GO:0031974; GO:0043226; GO:0043227 [GO:0005634]; GO:0043231; GO:0043227; GO:0043229; GO:0043226; GO:0005622; GO:0110165; …	66471	ENSMUSG00000015749	Anp32e	E9Q5H9; mmu:66471; P97822; Q3TH89; Q3TX26; Q8BPF8; Q8C2L4; Q8C7Q8; Q9CZD2			0	0	0.859	-0.22	0.210098	15.39	106.7	93.3	11.79	6.88	106.9	97.5	123	83.7	95.4	93.4	1.66548e+07	1.51852e+07	1.91487e+07	13041144	1.48624e+07	1.45515e+07
High	Master Protein	P97449	Aminopeptidase N [OS=Mus musculus]	0	477.661	33	29	587	29	966	109.6	5.9	4729	744.64	26	29	protein metabolism;other metabolic processes;developmental processes;signal transduction;other biological processes	non-structural extracellular;plasma membrane;other membranes;ER/Golgi;other cell component	other molecular function	Pf01433, Pf11838	[GO:0001525]; GO:0048646; GO:0048514; GO:0032502; GO:0009653; GO:0035239; GO:0001568; GO:0008150; GO:0048856; GO:0035295; GO:0001944; GO:0007275; GO:0048731; GO:0072359; GO:0032501 [GO:0004177]; GO:0008238; GO:0008233; GO:0016787; GO:0140096; GO:0006508; GO:0003824; GO:0018215; GO:0019538; GO:0003674; GO:0006464; GO:0043170; GO:0044238; GO:1901564; GO:0036211; GO:0044267; GO:0071704; GO:0008152; …	16790	ENSMUSG00000039062	Anpep	mmu:16790; P97449; Q91YH8; Q99K63	Neutrophil degranulation	Glutathione metabolism; Oxidative Stress and Redox Pathway; Glutathione and one carbon metabolism	4	0	1.479	0.56	0.217017	61.52	80.8	119.2	5.09	22.71	76.4	84.5	81.9	120.9	145.2	91.2	7.45541e+07	8.24272e+07	7.99013e+07	1.17916e+08	1.41613e+08	8.89374e+07
High	Master Protein	P10107	Annexin A1 [OS=Mus musculus]	0	212.815	47	14	258	13	346	38.7	7.37	1735	323.64	13	14	cell-cell signaling;cell organization and biogenesis;protein metabolism;other metabolic processes;stress response;transport;developmental processes;signal transduction;other biological processes	non-structural extracellular;plasma membrane;other membranes;cytosol;cytoskeleton;mitochondrion;nucleus;other cytoplasmic organelle;other cell component	enzyme regulator activity;nucleic acid binding activity;other molecular function	Pf00191	[GO:0001533]; GO:0005886; GO:0016020; GO:0071944; GO:0110165; GO:0005575 [GO:0001780]; GO:0001776; GO:0002262; GO:0002376; GO:0048872; GO:0008150; GO:0042592; GO:0065008; GO:0065007 [GO:0001891]; GO:0110165; GO:0005886; GO:0005575; GO:0016020; GO:0071944 [GO:0002250]; GO:0006955; GO:0002376; GO:0050896; GO:0008150 [GO:0002548]; GO:0030595; GO:0071674; GO:0097529; GO:0050900; GO:0060326; GO:000237…	16952	ENSMUSG00000024659	Anxa1	mmu:16952; P10107	G alpha (i) signalling events; G alpha (q) signalling events; Formyl peptide receptors bind formyl peptides and many other ligands	Spinal Cord Injury; Prostaglandin Synthesis and Regulation	5	1	2.401	1.26	0.00691188	62.43	78.6	121.4	61.5	5.97	72.7	142.2	39.9	112.2	110	122.9	2.2978e+07	4.49831e+07	1.26316e+07	3.549e+07	3.47987e+07	3.88565e+07
High	Master Protein	P97384	Annexin A11 [OS=Mus musculus]	0	147.091	29	12	186	11	503	54	7.66	1316	202.44	8	12	cell cycle OR cell proliferation;transport;other biological processes	cytosol;cytoskeleton;nucleus;other cytoplasmic organelle;other cell component	other molecular function	Pf00191	[GO:0005509]; GO:0046872; GO:0043169; GO:0043167; GO:0005488; GO:0003674 [GO:0005544]; GO:0005543; GO:0008289; GO:0005488; GO:0003674 [GO:0005635]; GO:0031967; GO:0005634; GO:0012505; GO:0031975; GO:0043227; GO:0043229; GO:0043231; GO:0110165; GO:0043226; GO:0005622; GO:0005575 [GO:0005654]; GO:0110165; GO:0031981; GO:0005575; GO:0043233; GO:0070013; GO:0005634; GO:0031974; GO:0043226; GO:0043229…	11744	ENSMUSG00000021866	Anxa11	mmu:11744; P97384; Q921F1			0	0	0.915	-0.13	0.429453	69.63	95.4	104.6	41.49	17.69	90.7	134.2	56.6	99.4	127.4	91.7	2.61566e+07	3.87217e+07	1.63183e+07	2.86908e+07	3.6759e+07	2.6457e+07
High	Master Protein	Q99JG3	Annexin A13 [OS=Mus musculus]	0	61.998	23	6	18	6	317	35.9	5.99	87	22.8	3	6		plasma membrane;other membranes;nucleus;other cell component	other molecular function	Pf00191	[GO:0001786]; GO:0005543; GO:0072341; GO:0008289; GO:0005488; GO:0003674 [GO:0005509]; GO:0046872; GO:0043169; GO:0043167; GO:0005488; GO:0003674 [GO:0005544]; GO:0005543; GO:0008289; GO:0005488; GO:0003674 [GO:0005654]; GO:0110165; GO:0031981; GO:0005575; GO:0043233; GO:0070013; GO:0005634; GO:0031974; GO:0043226; GO:0043229; GO:0043231; GO:0005622; GO:0043227 [GO:0005737]; GO:0110165; GO:000562…	69787		Anxa13	mmu:69787; Q99JG3			0	0	3.428	1.78	0.0134368	85.45	32.2	167.8	121.16	97.2	7	90.4		345.6	130.9	26.1	158729	2.05665e+06		7.8664e+06	2.97893e+06	595055
High	Master Protein	P07356	Annexin A2 [OS=Mus musculus]	0	235.207	54	17	214	17	339	38.7	7.69	1792	293.39	15	17	cell organization and biogenesis;protein metabolism;other metabolic processes;transport;developmental processes;other biological processes	non-structural extracellular;extracellular matrix;plasma membrane;other membranes;cytosol;nucleus;other cytoplasmic organelle;other cell component	transporter activity;enzyme regulator activity;cytoskeletal activity;other molecular function	Pf00191	[GO:0001525]; GO:0048646; GO:0048514; GO:0032502; GO:0009653; GO:0035239; GO:0001568; GO:0008150; GO:0048856; GO:0035295; GO:0001944; GO:0007275; GO:0048731; GO:0072359; GO:0032501 [GO:0001726]; GO:0120025; GO:0031252; GO:0042995; GO:0110165; GO:0005575 [GO:0001765]; GO:0031579; GO:0071709; GO:0061024; GO:0022607; GO:0044091; GO:0016043; GO:0044085; GO:0071840; GO:0009987; GO:0008150 [GO:0001786]…	12306	ENSMUSG00000032231	Anxa2	mmu:12306; P07356	Neutrophil degranulation; Dissolution of Fibrin Clot	Prostaglandin Synthesis and Regulation	3	0	2.912	1.54	0.000311195	73.4	78.7	121.3	30.01	29.01	52.5	97.4	74.8	94.8	165.3	115.2	2.53546e+07	4.70877e+07	3.6174e+07	4.58048e+07	7.99038e+07	5.57108e+07
High	Master Protein	O35639	Annexin A3 [OS=Mus musculus]	0	221.784	54	19	295	18	323	36.4	5.76	2419	356.61	16	19	stress response;transport;developmental processes;other biological processes	plasma membrane;other membranes;other cell component	enzyme regulator activity;other molecular function	Pf00191	[GO:0005509]; GO:0046872; GO:0043169; GO:0043167; GO:0005488; GO:0003674 [GO:0005544]; GO:0005543; GO:0008289; GO:0005488; GO:0003674 [GO:0005737]; GO:0110165; GO:0005622; GO:0005575 [GO:0005886]; GO:0016020; GO:0071944; GO:0110165; GO:0005575 [GO:0006909]; GO:0016192; GO:0006810; GO:0009987; GO:0051234; GO:0008150; GO:0051179 [GO:0010595]; GO:0010594; GO:0010634; GO:0010632; GO:0030335; GO:00303…	11745	ENSMUSG00000029484	Anxa3	mmu:11745; O35639; Q3UBI0		Prostaglandin Synthesis and Regulation	1	1	2.8	1.49	0.000786272	39.41	46.6	153.4	14.56	17.41	48	54.3	40.5	158.2	175.6	123.5	2.67602e+07	3.02704e+07	2.25567e+07	8.81707e+07	9.78552e+07	6.88119e+07
High	Master Protein	P97429	Annexin A4 [OS=Mus musculus]	0	306.832	72	22	588	21	319	35.9	5.57	4532	650.76	20	22	developmental processes;signal transduction;other biological processes	plasma membrane;other membranes;nucleus;other cell component	other molecular function	Pf00191	[GO:0001822]; GO:0048513; GO:0072001; GO:0048856; GO:0048731; GO:0001655; GO:0032502; GO:0007275; GO:0008150; GO:0032501 [GO:0005509]; GO:0046872; GO:0043169; GO:0043167; GO:0005488; GO:0003674 [GO:0005544]; GO:0005543; GO:0008289; GO:0005488; GO:0003674 [GO:0005634]; GO:0043231; GO:0043227; GO:0043229; GO:0043226; GO:0005622; GO:0110165; GO:0005575 [GO:0005737]; GO:0110165; GO:0005622; GO:000557…	11746	ENSMUSG00000029994	Anxa4	mmu:11746; P97429; Q3UCL0		Prostaglandin Synthesis and Regulation	1	0	1.198	0.26	0.797011	56.84	74.2	125.8	59.84	27.43	71.3	154.5	50.4	120.9	128.9	74.1	3.60663e+07	7.81586e+07	2.54754e+07	6.1161e+07	6.52036e+07	3.74739e+07
High	Master Protein	P48036	Annexin A5 [OS=Mus musculus]	0	556.641	77	31	2731	31	319	35.7	4.96	28906	3622.8	29	30	stress response;transport;other biological processes	non-structural extracellular;plasma membrane;other membranes;cytosol;cytoskeleton;ER/Golgi;nucleus;other cell component	signal transduction activity or receptor binding;transporter activity;other molecular function	Pf00191	[GO:0005388]; GO:0015085; GO:0015662; GO:0019829; GO:0046873; GO:0070588; GO:0042625; GO:0022890; GO:0030001; GO:0006816; GO:0098662; GO:0015075; GO:0008324; GO:0015318; GO:0006812; GO:0098655; GO:0098660; GO:0022857; GO:0034220; GO:0006811; GO:0005215; GO:0055085; GO:0006810; GO:0003674; GO:0009987; GO:0051234; GO:0008150; GO:0051179 [GO:0005509]; GO:0046872; GO:0043169; GO:0043167; GO:0005488; …	11747	ENSMUSG00000027712	Anxa5	mmu:11747; P48036; Q3U5Q1; Q3U5X4; Q3U8K1; Q3UGV0; Q99LA1	Platelet degranulation	Prostaglandin Synthesis and Regulation	2	0	3.006	1.59	7.36521e-05	54.93	58	142	22.25	33.9	52.5	63.1	40	110.7	205.2	128.5	5.00351e+08	6.01575e+08	3.81727e+08	1.05525e+09	1.95655e+09	1.22547e+09
High	Master Protein	P14824	Annexin A6 [OS=Mus musculus]	0	948.572	73	53	3139	52	673	75.8	5.5	22296	3764.74	50	52	cell organization and biogenesis;stress response;transport;developmental processes;signal transduction;other biological processes	plasma membrane;other membranes;cytosol;mitochondrion;nucleus;other cytoplasmic organelle;other cell component	transporter activity;cytoskeletal activity;other molecular function	Pf00191	[GO:0001755]; GO:0001667; GO:0014032; GO:0016477; GO:0014031; GO:0048864; GO:0014033; GO:0048870; GO:0048468; GO:0048762; GO:0048863; GO:0006928; GO:0040011; GO:0051674; GO:0048856; GO:0048869; GO:0030154; GO:0060485; GO:0009987; GO:0008150; GO:0051179; GO:0032502; GO:0009888; GO:0048513; GO:0048731; GO:0007275; GO:0032501 [GO:0001778]; GO:0007009; GO:0042060; GO:0061024; GO:0010256; GO:0009611; …	11749	ENSMUSG00000018340	Anxa6	mmu:11749; P14824; Q8BSS4		Prostaglandin Synthesis and Regulation; Calcium Regulation in the Cardiac Cell	2	1	1.234	0.3	0.434922	52.25	97.7	102.3	40.16	25.56	104.5	106.3	45.9	109.3	145.9	88.1	3.36382e+08	3.4228e+08	1.47776e+08	3.51969e+08	4.69818e+08	2.83662e+08
High	Master Protein	Q07076	Annexin A7 [OS=Mus musculus]	0	249.845	40	19	712	19	463	49.9	6.18	5508	777.79	18	18	cell cycle OR cell proliferation;cell organization and biogenesis;other metabolic processes;stress response;other biological processes	plasma membrane;other membranes;cytosol;ER/Golgi;nucleus;other cell component	signal transduction activity or receptor binding;other molecular function	Pf00191	[GO:0005178]; GO:0005102; GO:0044877; GO:0050839; GO:0005515; GO:0005488; GO:0003674 [GO:0005509]; GO:0046872; GO:0043169; GO:0043167; GO:0005488; GO:0003674 [GO:0005544]; GO:0005543; GO:0008289; GO:0005488; GO:0003674 [GO:0005634]; GO:0043231; GO:0043227; GO:0043229; GO:0043226; GO:0005622; GO:0110165; GO:0005575 [GO:0005635]; GO:0031967; GO:0005634; GO:0012505; GO:0031975; GO:0043227; GO:004322…	11750	ENSMUSG00000021814	Anxa7	mmu:11750; Q07076; Q3TT33			0	0	1.19	0.25	0.659552	68.46	116	84	58.09	43.71	130.4	163.9	39.2	124.5	94.5	47.5	1.05798e+08	1.32999e+08	3.17677e+07	1.01044e+08	7.66272e+07	3.85372e+07
High	None	Q812C9	Retina-specific copper amine oxidase [OS=Mus musculus]	0	13.637	2	2	8	2	757	83.5	6.79	59	9.69	2	2	other metabolic processes;other biological processes	plasma membrane;other membranes	other molecular function	Pf01179, Pf02727, Pf02728	[GO:0005507]; GO:0046914; GO:0046872; GO:0043169; GO:0043167; GO:0005488; GO:0003674 [GO:0005886]; GO:0016020; GO:0071944; GO:0110165; GO:0005575 [GO:0006584]; GO:0006576; GO:0009712; GO:0044106; GO:0018958; GO:0009308; GO:0034641; GO:0006725; GO:1901360; GO:1901615; GO:1901564; GO:0006807; GO:0044237; GO:0071704; GO:0008152; GO:0009987; GO:0008150 [GO:0007601]; GO:0050953; GO:0007600; GO:0050877…	237940	ENSMUSG00000078651	Aoc2	A2A4J0; mmu:237940; Q80WP3; Q812C9	Phase I - Functionalization of compounds		1	0	10.294	3.36	8.46255e-07	185.84	15.2	184.8	20.78	114.55	11.9	16		517.7	54.4		338622	455254		1.47096e+07	1.54446e+06
High	Master Protein	O70423	Membrane primary amine oxidase [OS=Mus musculus]	0	141.318	17	9	52	9	765	84.5	6.42	574	86.58	9	9	cell adhesion;other metabolic processes;stress response;other biological processes	non-structural extracellular;plasma membrane;other membranes;ER/Golgi;other cytoplasmic organelle;other cell component	other molecular function	Pf01179, Pf02727, Pf02728	[GO:0002523]; GO:0050900; GO:0006954; GO:0002376; GO:0016477; GO:0006952; GO:0008150; GO:0048870; GO:0006950; GO:0006928; GO:0040011; GO:0051674; GO:0050896; GO:0009987; GO:0051179 [GO:0002675]; GO:0002673; GO:0050729; GO:0050727; GO:0031349; GO:0032103; GO:0031347; GO:0032101; GO:0048584; GO:0080134; GO:0048583; GO:0048518; GO:0050789; GO:0065007; GO:0008150 [GO:0002687]; GO:0002684; GO:0002685;…	11754	ENSMUSG00000019326	Aoc3	A2A4I7; mmu:11754; O70423; Q66JM4; Q9R055	Phase I - Functionalization of compounds		1	0	5.342	2.42	5.27117e-06	134.6	22.4	177.6	75.11	125.19	12.7	18.2	2	457.2	100.5	9.4	1.20195e+06	1.72684e+06	190393	4.33175e+07	9.51965e+06	893349
High	Master Protein	O54754	Aldehyde oxidase 1 [OS=Mus musculus]	0	458.657	31	34	486	33	1333	146.6	7.02	3096	662.97	26	34	other metabolic processes	cytosol	other molecular function	Pf00111, Pf00941, Pf02738, Pf03450	[GO:0004031]; GO:0016623; GO:0016903; GO:0016491; GO:0003824; GO:0003674 [GO:0004854]; GO:0016726; GO:0016725; GO:0016491; GO:0003824; GO:0003674 [GO:0005506]; GO:0046914; GO:0046872; GO:0043169; GO:0043167; GO:0005488; GO:0003674 [GO:0005829]; GO:0110165; GO:0005737; GO:0005575; GO:0005622 [GO:0009055]; GO:0016491; GO:0022900; GO:0003824; GO:0006091; GO:0003674; GO:0044237; GO:0008152; GO:000998…	11761		Aox1	mmu:11761; O54754; Q9WU85; Q9Z2Z5	Vitamins B6 activation to pyridoxal phosphate	Tryptophan metabolism	2	0	0.977	-0.03	0.594411	68.62	96.3	103.7	59.42	36.13	82.8	157.2	46	89.1	147.8	77.1	4.22857e+07	8.03246e+07	2.35198e+07	4.55502e+07	7.55085e+07	3.93821e+07
High	Master Protein	Q5SGK3	Aldehyde oxidase 2 [OS=Mus musculus]	0	10.151	2	3	15	1	1345	147.8	6.86		9.23		3	other metabolic processes	cytosol	other molecular function	Pf00941, Pf01799, Pf02738, Pf03450	[GO:0004031]; GO:0016623; GO:0016903; GO:0016491; GO:0003824; GO:0003674 [GO:0004854]; GO:0016726; GO:0016725; GO:0016491; GO:0003824; GO:0003674 [GO:0005506]; GO:0046914; GO:0046872; GO:0043169; GO:0043167; GO:0005488; GO:0003674 [GO:0005829]; GO:0110165; GO:0005737; GO:0005575; GO:0005622 [GO:0009055]; GO:0016491; GO:0022900; GO:0003824; GO:0006091; GO:0003674; GO:0044237; GO:0008152; GO:000998…	213043	ENSMUSG00000079554	Aox2	B9EKC6; mmu:213043; Q5SGK3			0	0	1.634	0.71	0.431181	44.27	85.8	114.2	44.22	56.09	47.5	113.3	67.7	90.2	203.7	77.6	2.71892e+06	6.48288e+06	3.87649e+06	5.16297e+06	1.16594e+07	4.44157e+06
High	Master Protein	G3X982	Aldehyde oxidase 3 [OS=Mus musculus]	0	1075.46	53	60	2002	56	1335	146.8	6.46		4745.29		60	other metabolic processes	cytosol	other molecular function	Pf00111, Pf00941, Pf01799, Pf02738, Pf03450	[GO:0004031]; GO:0016623; GO:0016903; GO:0016491; GO:0003824; GO:0003674 [GO:0004854]; GO:0016726; GO:0016725; GO:0016491; GO:0003824; GO:0003674 [GO:0005506]; GO:0046914; GO:0046872; GO:0043169; GO:0043167; GO:0005488; GO:0003674 [GO:0005829]; GO:0110165; GO:0005737; GO:0005575; GO:0005622 [GO:0009055]; GO:0016491; GO:0022900; GO:0003824; GO:0006091; GO:0003674; GO:0044237; GO:0008152; GO:000998…	71724	ENSMUSG00000064294	Aox3	B2RSI5; G3X982; mmu:71724; Q8VI15			0	4	0.729	-0.46	0.27085	56.06	115.4	84.6	4.43	17.58	112.7	117.2	123.1	66.4	94.7	85.9	3.70209e+08	3.84854e+08	4.04337e+08	2.18077e+08	3.10928e+08	2.82083e+08
High	None	Q3TYQ9	Aldehyde oxidase 4 [OS=Mus musculus]	0.001	6.757	1	2	51	0	1336	148.2	6.51		37.43		2	other metabolic processes	cytosol	other molecular function	Pf00111, Pf00941, Pf01799, Pf02738, Pf03450	[GO:0004031]; GO:0016623; GO:0016903; GO:0016491; GO:0003824; GO:0003674 [GO:0004854]; GO:0016726; GO:0016725; GO:0016491; GO:0003824; GO:0003674 [GO:0005506]; GO:0046914; GO:0046872; GO:0043169; GO:0043167; GO:0005488; GO:0003674 [GO:0005829]; GO:0110165; GO:0005737; GO:0005575; GO:0005622 [GO:0009055]; GO:0016491; GO:0022900; GO:0003824; GO:0006091; GO:0003674; GO:0044237; GO:0008152; GO:000998…	71872	ENSMUSG00000038242	Aox4	mmu:71872; Q3TYQ9; Q8VI17			0	0	0.921	-0.12	0.646799	44.18	95.4	104.6	41.9	13.08	82.3	84.9	163.6	93.1	76.7	99.4	6.95765e+07	7.18354e+07	1.38348e+08	7.87517e+07	6.48617e+07	8.40875e+07
High	Master Protein	O35643	AP-1 complex subunit beta-1 [OS=Mus musculus]	0	375.796	39	28	558	14	943	103.9	5.17	4454	655.47	21	26	cell organization and biogenesis;transport;developmental processes	other membranes;cytosol;ER/Golgi;other cell component	other molecular function	Pf02883	[GO:0001822]; GO:0048513; GO:0072001; GO:0048856; GO:0048731; GO:0001655; GO:0032502; GO:0007275; GO:0008150; GO:0032501 [GO:0005794]; GO:0043231; GO:0005737; GO:0012505; GO:0043227; GO:0043229; GO:0110165; GO:0005622; GO:0043226; GO:0005575 [GO:0005802]; GO:0098791; GO:0031984; GO:0005794; GO:0110165; GO:0043227; GO:0043229; GO:0043231; GO:0005737; GO:0012505; GO:0005575; GO:0043226; GO:0005622 …	11764	ENSMUSG00000009090	Ap1b1	mmu:11764; O35643; Q3TXG4; Q922E2	MHC class II antigen presentation; Golgi Associated Vesicle Biogenesis; Lysosome Vesicle Biogenesis		3	0	1.158	0.21	0.579508	58.5	102.1	97.9	12.81	21.34	83.7	108.4	97.1	93.1	88.7	129	2.37244e+08	3.07152e+08	2.75334e+08	2.6393e+08	2.51363e+08	3.65631e+08
High	Master Protein	P22892	AP-1 complex subunit gamma-1 [OS=Mus musculus]	0	55.871	10	6	59	6	822	91.3	6.8	316	63.1	4	6	cell organization and biogenesis;transport;other biological processes	other membranes;cytosol;cytoskeleton;ER/Golgi;other cytoplasmic organelle;other cell component	cytoskeletal activity;other molecular function	Pf02883	[GO:0000226]; GO:0007010; GO:0007017; GO:0006996; GO:0009987; GO:0016043; GO:0008150; GO:0071840 [GO:0005518]; GO:0044877; GO:0005488; GO:0003674 [GO:0005794]; GO:0043231; GO:0005737; GO:0012505; GO:0043227; GO:0043229; GO:0110165; GO:0005622; GO:0043226; GO:0005575 [GO:0005802]; GO:0098791; GO:0031984; GO:0005794; GO:0110165; GO:0043227; GO:0043229; GO:0043231; GO:0005737; GO:0012505; GO:0005575…	11765	ENSMUSG00000031731	Ap1g1	mmu:11765; P22892	MHC class II antigen presentation; Golgi Associated Vesicle Biogenesis; Lysosome Vesicle Biogenesis		3	0	1.14	0.19	0.999413	38.41	102.8	97.2	15.11	9.89	102.4	81.9	110.9	94.7	113.1	96.9	3.1702e+07	2.53607e+07	3.43103e+07	2.93138e+07	3.50101e+07	2.99983e+07
High	Master Protein	P35585	AP-1 complex subunit mu-1 [OS=Mus musculus]	0	114.745	36	10	178	10	423	48.5	7.3	1320	229.04	9	10	cell organization and biogenesis;transport	other membranes;ER/Golgi;other cell component	other molecular function	Pf00928	[GO:0005802]; GO:0098791; GO:0031984; GO:0005794; GO:0110165; GO:0043227; GO:0043229; GO:0043231; GO:0005737; GO:0012505; GO:0005575; GO:0043226; GO:0005622 [GO:0006886]; GO:0015031; GO:0046907; GO:0034613; GO:0015833; GO:0045184; GO:0006810; GO:0051641; GO:0051649; GO:0008104; GO:0070727; GO:0042886; GO:0071702; GO:0051234; GO:0009987; GO:0051179; GO:0033036; GO:0071705; GO:0006820; GO:0008150; …	11767	ENSMUSG00000003033	Ap1m1	mmu:11767; P35585	Neutrophil degranulation; Golgi Associated Vesicle Biogenesis; Lysosome Vesicle Biogenesis; MHC class II antigen presentation		4	0	1.025	0.04	0.718097	37.99	95.9	104.1	10.5	12.63	105.5	85.5	98.8	88.8	107.3	114	2.96091e+07	2.40148e+07	2.77334e+07	2.493e+07	3.01345e+07	3.20063e+07
High	None	Q9WVP1	AP-1 complex subunit mu-2 [OS=Mus musculus]	0.003	5.264	2	1	14	1	423	48.1	7.55	22	17.06	1	1	transport	other membranes;ER/Golgi;other cell component	other molecular function	Pf00928, Pf01217	[GO:0005802]; GO:0098791; GO:0031984; GO:0005794; GO:0110165; GO:0043227; GO:0043229; GO:0043231; GO:0005737; GO:0012505; GO:0005575; GO:0043226; GO:0005622 [GO:0006886]; GO:0015031; GO:0046907; GO:0034613; GO:0015833; GO:0045184; GO:0006810; GO:0051641; GO:0051649; GO:0008104; GO:0070727; GO:0042886; GO:0071702; GO:0051234; GO:0009987; GO:0051179; GO:0033036; GO:0071705; GO:0006820; GO:0008150; …	11768		Ap1m2	mmu:11768; Q99LA4; Q9CWP7; Q9WVP1	Golgi Associated Vesicle Biogenesis; Lysosome Vesicle Biogenesis; MHC class II antigen presentation		3	0	0.993	-0.01	0.592899	58.36	100.3	99.7	14.93	44.99	90.1	91.6	116.5	61	90.9	149.9	2.44509e+07	2.48461e+07	3.16136e+07	1.65476e+07	2.46747e+07	4.06923e+07
High	Master Protein	P61967	AP-1 complex subunit sigma-1A [OS=Mus musculus]	0	53.495	32	5	80	5	158	18.7	5.73	902	123.78	4	5	transport	plasma membrane;other membranes;cytosol;ER/Golgi;other cell component		Pf01217	[GO:0005794]; GO:0043231; GO:0005737; GO:0012505; GO:0043227; GO:0043229; GO:0110165; GO:0005622; GO:0043226; GO:0005575 [GO:0005802]; GO:0098791; GO:0031984; GO:0005794; GO:0110165; GO:0043227; GO:0043229; GO:0043231; GO:0005737; GO:0012505; GO:0005575; GO:0043226; GO:0005622 [GO:0005829]; GO:0110165; GO:0005737; GO:0005575; GO:0005622 [GO:0005905]; GO:0098590; GO:0012505; GO:0016020; GO:0005886…	11769	ENSMUSG00000004849	Ap1s1	mmu:11769; P61967; P82267; Q00382; Q9BTN4; Q9UDW9	MHC class II antigen presentation; Golgi Associated Vesicle Biogenesis; Lysosome Vesicle Biogenesis		3	0	1.022	0.03	0.677331	62.28	82.9	117.1	13.08	26.63	86.2	103	80.4	121.7	132	76.8	1.99703e+07	2.38788e+07	1.86378e+07	2.82008e+07	3.05873e+07	1.78003e+07
High	Master Protein	P17426	AP-2 complex subunit alpha-1 [OS=Mus musculus]	0	217.077	26	20	251	14	977	107.6	7.03	942	257.65	14	20	transport;other biological processes	plasma membrane;other membranes;other cell component	signal transduction activity or receptor binding;other molecular function	Pf02883	[GO:0006886]; GO:0015031; GO:0046907; GO:0034613; GO:0015833; GO:0045184; GO:0006810; GO:0051641; GO:0051649; GO:0008104; GO:0070727; GO:0042886; GO:0071702; GO:0051234; GO:0009987; GO:0051179; GO:0033036; GO:0071705; GO:0006820; GO:0008150; GO:0006811 [GO:0006898]; GO:0006897; GO:0016192; GO:0006810; GO:0009987; GO:0051234; GO:0008150; GO:0051179 [GO:0008022]; GO:0005515; GO:0005488; GO:0003674 …	11771	ENSMUSG00000060279	Ap2a1	mmu:11771; P17426	Cargo recognition for clathrin-mediated endocytosis; MHC class II antigen presentation; Recycling pathway of L1; LDL clearance; Trafficking of GluR2-containing AMPA receptors; Retrograde neurotrophin signalling; WNT5A-dependent internalization of FZD4; WNT5A-dependent internalization of FZD2, FZD5 and ROR2; VLDLR internalisation and degradation	EGFR1 Signaling Pathway	11	0	0.968	-0.05	0.479086	72.42	84	116	32.48	34.62	74.6	51.7	100.8	173.8	103	96.1	1.18332e+07	8.1986e+06	1.59927e+07	2.75662e+07	1.63341e+07	1.52333e+07
High	Master Protein	P17427	AP-2 complex subunit alpha-2 [OS=Mus musculus]	0	361.019	37	28	555	22	938	104	6.93	3666	661.71	23	27	transport;other biological processes	plasma membrane;other membranes;ER/Golgi;other cell component	other molecular function	Pf02883	[GO:0006886]; GO:0015031; GO:0046907; GO:0034613; GO:0015833; GO:0045184; GO:0006810; GO:0051641; GO:0051649; GO:0008104; GO:0070727; GO:0042886; GO:0071702; GO:0051234; GO:0009987; GO:0051179; GO:0033036; GO:0071705; GO:0006820; GO:0008150; GO:0006811 [GO:0006898]; GO:0006897; GO:0016192; GO:0006810; GO:0009987; GO:0051234; GO:0008150; GO:0051179 [GO:0008021]; GO:0070382; GO:0098793; GO:0030133;…	11772	ENSMUSG00000002957	Ap2a2	mmu:11772; P17427; Q8C2J5; Q921V0	Neutrophil degranulation; MHC class II antigen presentation; Cargo recognition for clathrin-mediated endocytosis; Recycling pathway of L1; LDL clearance; Trafficking of GluR2-containing AMPA receptors; Retrograde neurotrophin signalling; WNT5A-dependent internalization of FZD4; WNT5A-dependent internalization of FZD2, FZD5 and ROR2; VLDLR internalisation and degradation		11	6	1.033	0.05	0.922464	55.62	86.5	113.5	3.71	21.24	83.7	82.7	88.6	141.7	93.7	109.7	6.70873e+07	6.62923e+07	7.10123e+07	1.13635e+08	7.51586e+07	8.79431e+07
High	Master Protein	Q9DBG3	AP-2 complex subunit beta [OS=Mus musculus]	0	406.942	40	31	596	17	937	104.5	5.38	3030	622.13	20	29	cell organization and biogenesis;other metabolic processes;transport;developmental processes;other biological processes	plasma membrane;other membranes;other cell component	other molecular function	Pf02883	[GO:0001822]; GO:0048513; GO:0072001; GO:0048856; GO:0048731; GO:0001655; GO:0032502; GO:0007275; GO:0008150; GO:0032501 [GO:0003279]; GO:0048856; GO:0003205; GO:0032502; GO:0007507; GO:0008150; GO:0048513; GO:0072359; GO:0048731; GO:0007275; GO:0032501 [GO:0003281]; GO:0003279; GO:0003231; GO:0048856; GO:0003205; GO:0032502; GO:0007507; GO:0008150; GO:0048513; GO:0072359; GO:0048731; GO:0007275;…	71770	ENSMUSG00000035152	Ap2b1	mmu:71770; Q80XJ4; Q9DBG3	MHC class II antigen presentation; Recycling pathway of L1; Cargo recognition for clathrin-mediated endocytosis; Retrograde neurotrophin signalling; WNT5A-dependent internalization of FZD4; LDL clearance; Trafficking of GluR2-containing AMPA receptors; WNT5A-dependent internalization of FZD2, FZD5 and ROR2; VLDLR internalisation and degradation		10	15	1.014	0.02	0.950506	55.73	102.2	97.8	35.44	33.82	115.2	109.3	55.3	104.6	143.9	71.8	1.9436e+08	1.84442e+08	9.31989e+07	1.76372e+08	2.42649e+08	1.21055e+08
High	Master Protein	P84091	AP-2 complex subunit mu [OS=Mus musculus]	0	247.892	49	18	428	18	435	49.6	9.54	1953	390.7	15	18	cell organization and biogenesis;other metabolic processes;transport;other biological processes	plasma membrane;other membranes;other cell component	signal transduction activity or receptor binding;other molecular function	Pf00928, Pf01217	[GO:0002092]; GO:0002090; GO:0010604; GO:0031325; GO:0048260; GO:0031323; GO:0048259; GO:0060255; GO:0009893; GO:0048522; GO:0045807; GO:0019222; GO:0050794; GO:0030100; GO:0048518; GO:0051050; GO:0051130; GO:0050789; GO:0051128; GO:0060627; GO:0051049; GO:0065007; GO:0032879; GO:0008150 [GO:0005048]; GO:0042277; GO:0033218; GO:0005488; GO:0003674 [GO:0005886]; GO:0016020; GO:0071944; GO:0110165;…	11773	ENSMUSG00000022841	Ap2m1	mmu:11773; P20172; P53679; P84091	Cargo recognition for clathrin-mediated endocytosis; MHC class II antigen presentation; Recycling pathway of L1; LDL clearance; Trafficking of GluR2-containing AMPA receptors; Retrograde neurotrophin signalling; Formation of annular gap junctions; WNT5A-dependent internalization of FZD4; WNT5A-dependent internalization of FZD2, FZD5 and ROR2; VLDLR internalisation and degradation		12	0	0.853	-0.23	0.514777	54.88	80.2	119.8	26.52	42.94	101.1	95	59.3	144.7	142	57.9	7.04789e+07	6.62117e+07	4.13355e+07	1.00848e+08	9.89842e+07	4.03798e+07
High	Master Protein	P62743	AP-2 complex subunit sigma [OS=Mus musculus]	0	25.282	20	3	82	3	142	17	6.18	137	54.04	3	3	transport	plasma membrane;other membranes;other cell component	other molecular function	Pf01217	[GO:0006886]; GO:0015031; GO:0046907; GO:0034613; GO:0015833; GO:0045184; GO:0006810; GO:0051641; GO:0051649; GO:0008104; GO:0070727; GO:0042886; GO:0071702; GO:0051234; GO:0009987; GO:0051179; GO:0033036; GO:0071705; GO:0006820; GO:0008150; GO:0006811 [GO:0016192]; GO:0006810; GO:0009987; GO:0051234; GO:0008150; GO:0051179 [GO:0030122]; GO:0030131; GO:0098797; GO:0030128; GO:0030132; GO:0030119;…	232910	ENSMUSG00000008036	Ap2s1	mmu:232910; P62743; P70626; P97626; Q00380	Cargo recognition for clathrin-mediated endocytosis; MHC class II antigen presentation; Recycling pathway of L1; LDL clearance; Trafficking of GluR2-containing AMPA receptors; Retrograde neurotrophin signalling; WNT5A-dependent internalization of FZD4; WNT5A-dependent internalization of FZD2, FZD5 and ROR2; VLDLR internalisation and degradation		10	0	1.021	0.03	0.727843	82.21	96.6	103.4	8.97	34.86	104.5	115.6	96.7	111.7	115.1	56.5	4.30664e+07	4.76493e+07	3.9885e+07	4.60575e+07	4.74448e+07	2.32784e+07
High	Master Protein	Q9Z1T1	AP-3 complex subunit beta-1 [OS=Mus musculus]	0	104.517	14	14	94	14	1105	122.7	5.66	155	80.79	7	14	cell organization and biogenesis;protein metabolism;RNA metabolism OR transcription;other metabolic processes;stress response;transport;developmental processes;signal transduction;other biological processes	other membranes;mitochondrion;ER/Golgi;other cell component	other molecular function		[GO:0000902]; GO:0009653; GO:0032502; GO:0048856; GO:0008150 [GO:0002224]; GO:0002221; GO:0007165; GO:0009987; GO:0050794; GO:0007154; GO:0023052; GO:0051716; GO:0008150; GO:0050789; GO:0050896; GO:0065007 [GO:0002244]; GO:0030154; GO:0030097; GO:0048869; GO:0048534; GO:0009987; GO:0032502; GO:0048513; GO:0002520; GO:0008150; GO:0048856; GO:0048731; GO:0002376; GO:0007275; GO:0032501 [GO:0003016]…	11774	ENSMUSG00000021686	Ap3b1	E9QQ08; mmu:11774; Q91YR4; Q9Z1T1	Golgi Associated Vesicle Biogenesis		1	0	1.182	0.24	0.841818	49.33	77.3	122.7	11.31	7.67	76.1	73.9	90.6	128.5	120.8	110.2	3.63077e+07	3.52556e+07	4.32236e+07	6.13202e+07	5.76347e+07	5.25858e+07
High	Master Protein	O54774	AP-3 complex subunit delta-1 [OS=Mus musculus]	0	78.823	8	6	47	6	1199	135	7.37	199	70.42	6	6	cell organization and biogenesis;transport;other biological processes	other membranes;ER/Golgi;other cytoplasmic organelle;other cell component		Pf06375	[GO:0000139]; GO:0098588; GO:0098791; GO:0031090; GO:0031984; GO:0005794; GO:0016020; GO:0043227; GO:0110165; GO:0043229; GO:0043231; GO:0005737; GO:0012505; GO:0043226; GO:0005575; GO:0005622 [GO:0005802]; GO:0098791; GO:0031984; GO:0005794; GO:0110165; GO:0043227; GO:0043229; GO:0043231; GO:0005737; GO:0012505; GO:0005575; GO:0043226; GO:0005622 [GO:0006623]; GO:0006605; GO:0007034; GO:0072666;…	11776	ENSMUSG00000020198	Ap3d1	mmu:11776; O54774			0	0	1.218	0.28	0.863349	40.09	80.7	119.3	9.73	13.21	77.6	81.8	93.4	121	127.7	98.5	6.98821e+06	7.3662e+06	8.41348e+06	1.08988e+07	1.15043e+07	8.87497e+06
High	Master Protein	Q9JKC8	AP-3 complex subunit mu-1 [OS=Mus musculus]	0	24.574	13	3	26	3	418	46.9	6.93	320	53.31	3	3	transport	other membranes;ER/Golgi;other cell component	other molecular function	Pf00928, Pf01217	[GO:0005794]; GO:0043231; GO:0005737; GO:0012505; GO:0043227; GO:0043229; GO:0110165; GO:0005622; GO:0043226; GO:0005575 [GO:0006886]; GO:0015031; GO:0046907; GO:0034613; GO:0015833; GO:0045184; GO:0006810; GO:0051641; GO:0051649; GO:0008104; GO:0070727; GO:0042886; GO:0071702; GO:0051234; GO:0009987; GO:0051179; GO:0033036; GO:0071705; GO:0006820; GO:0008150; GO:0006811 [GO:0006897]; GO:0016192;…	55946	ENSMUSG00000021824	Ap3m1	mmu:55946; Q5BKQ6; Q9JKC8			0	0	0.803	-0.32	0.258983	34.51	132.6	67.4	37.49	46.3	156.2	123.7	69.7	62.9	128.1	59.5	1.38978e+07	1.10055e+07	6.20241e+06	5593430	1.13975e+07	5.29773e+06
High	Master Protein	Q9DCR2	AP-3 complex subunit sigma-1 [OS=Mus musculus]	0	16.22	13	2	5	2	193	21.7	5.39	65	5.03	1	2	transport	other membranes;ER/Golgi;other cell component		Pf01217	[GO:0005802]; GO:0098791; GO:0031984; GO:0005794; GO:0110165; GO:0043227; GO:0043229; GO:0043231; GO:0005737; GO:0012505; GO:0005575; GO:0043226; GO:0005622 [GO:0006886]; GO:0015031; GO:0046907; GO:0034613; GO:0015833; GO:0045184; GO:0006810; GO:0051641; GO:0051649; GO:0008104; GO:0070727; GO:0042886; GO:0071702; GO:0051234; GO:0009987; GO:0051179; GO:0033036; GO:0071705; GO:0006820; GO:0008150; …	11777	ENSMUSG00000024480	Ap3s1	mmu:11777; O88670; Q9DCR2	Golgi Associated Vesicle Biogenesis		1	0	1.608	0.69	0.513426	47.14	25.6	174.4	96.91	26.3	17.5	23	97.1	112.2	193.1	157.1	179085	236028	994989	1.14998e+06	1.97917e+06	1.61027e+06
High	Master Protein	Q8R146	Acylamino-acid-releasing enzyme [OS=Mus musculus]	0	195.506	25	13	223	3	732	81.5	5.59		527.75		13	protein metabolism;other metabolic processes	other membranes;cytosol;nucleus	other molecular function		[GO:0004252]; GO:0004175; GO:0008236; GO:0008233; GO:0017171; GO:0016787; GO:0140096; GO:0006508; GO:0003824; GO:0018215; GO:0019538; GO:0003674; GO:0006464; GO:0043170; GO:0044238; GO:1901564; GO:0036211; GO:0044267; GO:0071704; GO:0008152; GO:0006807; GO:0043412; GO:0044260; GO:0008150; GO:0044237; GO:0009987 [GO:0005829]; GO:0110165; GO:0005737; GO:0005575; GO:0005622 [GO:0006508]; GO:0019538;…	235606	ENSMUSG00000032590	Apeh	G3X9I2; mmu:235606; Q8K029; Q8R0M9; Q8R146	Neutrophil degranulation; Eukaryotic Translation Termination		2	12	1.216	0.28	0.697636	51.8	97.4	102.6	109.14	116.05	206.1	31	36.5	33.4	254.6	38.5	3.59492e+08	5.40371e+07	6.37162e+07	5.81828e+07	4.4416e+08	6.71463e+07
High	Master Protein	P28352	DNA-(apurinic or apyrimidinic site) endonuclease [OS=Mus musculus]	0	45.401	20	5	36	5	317	35.5	7.91	152	43.92	3	5	cell organization and biogenesis;DNA metabolism;RNA metabolism OR transcription;other metabolic processes;stress response;other biological processes	cytoskeleton;mitochondrion;ER/Golgi;nucleus;other cell component	nucleic acid binding activity;other molecular function		[GO:0000723]; GO:0006259; GO:0032200; GO:0060249; GO:0044260; GO:0090304; GO:0051276; GO:0042592; GO:0043170; GO:0044237; GO:0006139; GO:0006996; GO:0065008; GO:0071704; GO:0008152; GO:0009987; GO:0006725; GO:0034641; GO:0044238; GO:0046483; GO:1901360; GO:0016043; GO:0065007; GO:0008150; GO:0006807; GO:0071840 [GO:0003677]; GO:0003676; GO:0097159; GO:1901363; GO:0005488; GO:0003674 [GO:0003684];…	11792	ENSMUSG00000035960	Apex1	mmu:11792; P28352	Displacement of DNA glycosylase by APEX1; PCNA-Dependent Long Patch Base Excision Repair; POLB-Dependent Long Patch Base Excision Repair; Abasic sugar-phosphate removal via the single-nucleotide replacement pathway		6	0	0.741	-0.43	0.171524	68.06	109.6	90.4	66.3	43.15	98.1	54.1	208.9	80.8	44.7	113.4	4.43811e+06	2.44807e+06	9.45713e+06	3.65785e+06	2.02353e+06	5.13289e+06
High	Master Protein	O35841	Apoptosis inhibitor 5 [OS=Mus musculus]	0	124.772	23	11	125	11	504	56.8	5.92	1209	166.54	8	10	other biological processes	nucleus;other cell component	nucleic acid binding activity;other molecular function		[GO:0003723]; GO:0003676; GO:0097159; GO:1901363; GO:0005488; GO:0003674 [GO:0005634]; GO:0043231; GO:0043227; GO:0043229; GO:0043226; GO:0005622; GO:0110165; GO:0005575 [GO:0005681]; GO:0140513; GO:1990904; GO:0032991; GO:0005634; GO:0005575; GO:0043231; GO:0043227; GO:0043229; GO:0043226; GO:0005622; GO:0110165 [GO:0005737]; GO:0110165; GO:0005622; GO:0005575 [GO:0006915]; GO:0012501; GO:000821…	11800	ENSMUSG00000027193	Api5	mmu:11800; O35841; Q3U517; Q922L2			0	0	1.007	0.01	0.922446	42.67	82.1	117.9	16.52	11.7	79.7	103.5	77.6	99.1	114.6	125.4	6.37594e+07	8.27498e+07	6.20652e+07	7.92578e+07	9.16137e+07	1.003e+08
High	Master Protein	Q9WVQ5	Methylthioribulose-1-phosphate dehydratase [OS=Mus musculus]	0	186.563	53	10	154	10	241	26.9	6.9	935	233.24	8	10	cell organization and biogenesis;other metabolic processes;other biological processes	other cell component	other molecular function	Pf00596	[GO:0005737]; GO:0110165; GO:0005622; GO:0005575 [GO:0006915]; GO:0012501; GO:0008219; GO:0009987; GO:0008150 [GO:0008270]; GO:0046914; GO:0046872; GO:0043169; GO:0043167; GO:0005488; GO:0003674 [GO:0019284]; GO:0071267; GO:0033353; GO:0043102; GO:0071265; GO:0046500; GO:0008652; GO:0043094; GO:0009086; GO:0006790; GO:0071704; GO:0006520; GO:0046394; GO:1901566; GO:0044237; GO:0000097; GO:0006555…	56369	ENSMUSG00000010911	Apip	mmu:56369; Q8BP46; Q9WVQ5	Regulation of the apoptosome activity		2	0	1.395	0.48	0.468407	69.39	89	111	32.05	28.31	94.3	94.1	50.1	117.3	156.1	88.1	2.17042e+07	2.16667e+07	1.15261e+07	2.70081e+07	3.59318e+07	2.02754e+07
High	Master Protein	Q06335	Amyloid-like protein 2 [OS=Mus musculus]	0	11.603	2	1	6	1	707	80.4	4.7	59	11.36	1	1	cell organization and biogenesis;other metabolic processes;developmental processes;other biological processes	plasma membrane;other membranes;nucleus	nucleic acid binding activity;other molecular function		[GO:0001967]; GO:0007631; GO:0007610; GO:0008150 [GO:0003677]; GO:0003676; GO:0097159; GO:1901363; GO:0005488; GO:0003674 [GO:0005634]; GO:0043231; GO:0043227; GO:0043229; GO:0043226; GO:0005622; GO:0110165; GO:0005575 [GO:0005886]; GO:0016020; GO:0071944; GO:0110165; GO:0005575 [GO:0006878]; GO:0046916; GO:0055070; GO:0006875; GO:0055076; GO:0030003; GO:0055065; GO:0006873; GO:0055080; GO:009877…	11804	ENSMUSG00000031996	Aplp2	mmu:11804; Q06335; Q80US7	Platelet degranulation ; Regulation of Insulin-like Growth Factor (IGF) transport and uptake by Insulin-like Growth Factor Binding Proteins (IGFBPs); Post-translational protein phosphorylation	Splicing factor NOVA regulated synaptic proteins	4	0	4.287	2.1	3.57602e-05	1.52	37.8	162.2	1.45		94.5	96.4		409.1			2.04682e+06	2.08935e+06		8865966
High	Master Protein	Q9D7N9	Adipocyte plasma membrane-associated protein [OS=Mus musculus]	0	146.953	26	9	205	9	415	46.4	6.32	1639	238.78	9	9	other metabolic processes	other membranes;other cell component	other molecular function	Pf20067	[GO:0004064]; GO:0052689; GO:0016788; GO:0016787; GO:0003824; GO:0003674 [GO:0009058]; GO:0008152; GO:0008150 [GO:0009986]; GO:0110165; GO:0005575 [GO:0016020]; GO:0110165; GO:0005575 [GO:0016021]; GO:0031224; GO:0110165; GO:0016020; GO:0005575 [GO:0016844]; GO:0016843; GO:0016840; GO:0016829; GO:0003824; GO:0003674	71881	ENSMUSG00000033096	Apmap	A2AQX3; mmu:71881; Q3U4F4; Q9D7N9			0	0	1.223	0.29	0.698321	38.73	90.4	109.6	5.97	20.43	86.3	89.6	96.9	131.5	108.6	87	5.219e+07	5.41979e+07	5.86119e+07	7.95573e+07	6.56884e+07	5.26183e+07
High	Master Protein	Q00623	Apolipoprotein A-I [OS=Mus musculus]	0	433.36	65	28	1407	6	264	30.6	5.73		2397.65		28	cell cycle OR cell proliferation;cell organization and biogenesis;protein metabolism;other metabolic processes;transport;developmental processes;signal transduction;other biological processes	non-structural extracellular;cytosol;nucleus;other cell component	signal transduction activity or receptor binding;transporter activity;enzyme regulator activity;other molecular function	Pf01442	[GO:0001540]; GO:0042277; GO:0033218; GO:0005488; GO:0003674 [GO:0001932]; GO:0031399; GO:0042325; GO:0032268; GO:0019220; GO:0031323; GO:0051246; GO:0051174; GO:0019222; GO:0050794; GO:0051171; GO:0060255; GO:0080090; GO:0050789; GO:0065007; GO:0008150 [GO:0001935]; GO:0050673; GO:0008283; GO:0009987; GO:0008150 [GO:0002719]; GO:0001818; GO:0002701; GO:0002718; GO:0001817; GO:0010629; GO:0051241…	11806	ENSMUSG00000032083	Apoa1	mmu:11806; O08855; O09042; Q00623; Q8BPD5	Platelet degranulation ; Regulation of Insulin-like Growth Factor (IGF) transport and uptake by Insulin-like Growth Factor Binding Proteins (IGFBPs); Post-translational protein phosphorylation; HDL assembly; Retinoid metabolism and transport; Scavenging by Class A Receptors; Chylomicron assembly; Chylomicron remodeling; HDL remodeling; Scavenging of heme from plasma; Heme signaling; Scavenging by…	Statin Pathway; PPAR signaling pathway	16	27	3.305	1.72	1.68073e-05	66.42	40.3	159.7	19.18	41.79	47.5	53.3	36.1	195	188.2	80	5.74311e+08	6.43706e+08	4.35967e+08	2.35601e+09	2.27361e+09	9.66547e+08
High	Master Protein	P09813	Apolipoprotein A-II [OS=Mus musculus]	0	118.698	58	4	182	4	102	11.3	7.18		545.77		4	cell organization and biogenesis;protein metabolism;other metabolic processes;transport;developmental processes;other biological processes	non-structural extracellular;cytosol	signal transduction activity or receptor binding;transporter activity;enzyme regulator activity;other molecular function	Pf04711	[GO:0002719]; GO:0001818; GO:0002701; GO:0002718; GO:0001817; GO:0010629; GO:0051241; GO:0002698; GO:0002700; GO:0010468; GO:0051239; GO:0010605; GO:0048519; GO:0002683; GO:0002697; GO:0060255; GO:0050789; GO:0009892; GO:0002682; GO:0019222; GO:0065007; GO:0008150 [GO:0005102]; GO:0005515; GO:0005488; GO:0003674 [GO:0005319]; GO:0005215; GO:0006869; GO:0003674; GO:0071702; GO:0010876; GO:0006820;…	11807	ENSMUSG00000005681	Apoa2	mmu:11807; P09813; Q3UKX6; Q61317	Regulation of Insulin-like Growth Factor (IGF) transport and uptake by Insulin-like Growth Factor Binding Proteins (IGFBPs); Post-translational protein phosphorylation; Retinoid metabolism and transport; Chylomicron assembly; Chylomicron remodeling	PPAR signaling pathway	6	0	0.991	-0.01	0.998354	97.31	58.3	141.7	19.85	39.89	65.3	66.7	45.7	158.4	186	77.9	1.4874e+08	1.52023e+08	1.04081e+08	3.61169e+08	4.24073e+08	1.77635e+08
High	None	P09813	Apolipoprotein A-II OS=Mus musculus GN=Apoa2 PE=1 SV=1	0	21.139	34	2	110	2	102	11.3	7.18	1030		2		protein metabolism;other metabolic processes;transport	non-structural extracellular	other molecular function	Pf04711	[GO:0005576]; GO:0110165; GO:0005575 [GO:0006869]; GO:0071702; GO:0010876; GO:0006820; GO:0033036; GO:0006811; GO:0051179; GO:0006810; GO:0008150; GO:0051234 [GO:0008289]; GO:0005488; GO:0003674 [GO:0042157]; GO:0019538; GO:0043170; GO:0044238; GO:1901564; GO:0071704; GO:0008152; GO:0006807; GO:0008150			Apoa2	Q6LD55			0	0	2.451	1.29	0.00121913	61.07	57.7	142.3	19.14	39.53	64.4	66.2	45.9	158.7	186	78.7	2.15593e+08	2.21678e+08	1.53562e+08	5.31336e+08	6.22686e+08	2.6338e+08
High	Master Protein	P06728	Apolipoprotein A-IV [OS=Mus musculus]	0	725.863	76	33	1613	33	395	45	5.47	13077	2188.32	30	31	cell adhesion;cell organization and biogenesis;protein metabolism;other metabolic processes;stress response;transport;other biological processes	non-structural extracellular;cytosol;other cell component	transporter activity;enzyme regulator activity;other molecular function	Pf01442	[GO:0002227]; GO:0002385; GO:0045087; GO:0002251; GO:0006955; GO:0098542; GO:0002376; GO:0050896; GO:0006952; GO:0051707; GO:0008150; GO:0006950; GO:0043207; GO:0044419; GO:0009605; GO:0009607 [GO:0005507]; GO:0046914; GO:0046872; GO:0043169; GO:0043167; GO:0005488; GO:0003674 [GO:0005543]; GO:0008289; GO:0005488; GO:0003674 [GO:0005576]; GO:0110165; GO:0005575 [GO:0005615]; GO:0110165; GO:000557…	11808	ENSMUSG00000032080	Apoa4	mmu:11808; P06728; Q91XF8	Retinoid metabolism and transport; Chylomicron assembly; Chylomicron remodeling	Statin Pathway	4	0	5.547	2.47	7.52989e-10	92.78	23.6	176.4	23.03	46.35	23.3	25.8	35.6	192.5	239	83.9	7.4744e+07	8.26951e+07	1.14164e+08	6.18191e+08	7.67655e+08	2.69358e+08
High	Master Protein	Q8C7G5	Apolipoprotein A-V [OS=Mus musculus]	0	171.11	44	12	160	12	368	41.2	6.01	598	219.6	9	12	cell organization and biogenesis;protein metabolism;other metabolic processes;transport;other biological processes	non-structural extracellular;cytosol;ER/Golgi;other cytoplasmic organelle	signal transduction activity or receptor binding;enzyme regulator activity;other molecular function	Pf01442	[GO:0005543]; GO:0008289; GO:0005488; GO:0003674 [GO:0005576]; GO:0110165; GO:0005575 [GO:0005615]; GO:0110165; GO:0005576; GO:0005575 [GO:0005769]; GO:0005768; GO:0031410; GO:0012505; GO:0097708; GO:0005737; GO:0110165; GO:0031982; GO:0005622; GO:0005575; GO:0043227; GO:0043226 [GO:0005770]; GO:0005768; GO:0031410; GO:0012505; GO:0097708; GO:0005737; GO:0110165; GO:0031982; GO:0005622; GO:000557…	66113	ENSMUSG00000032079	Apoa5	mmu:66113; Q8C7G5; Q91X90; Q99P64	Regulation of Insulin-like Growth Factor (IGF) transport and uptake by Insulin-like Growth Factor Binding Proteins (IGFBPs); Post-translational protein phosphorylation; Chylomicron remodeling	PPAR signaling pathway	4	0	0.601	-0.74	0.0116899	68.67	106	94	24.21	15.19	105.5	144.6	91.4	93.6	93.9	71.1	2.38003e+07	3.26113e+07	2.06098e+07	2.11018e+07	2.11788e+07	1.6027e+07
High	Master Protein	E9Q414	Apolipoprotein B-100 [OS=Mus musculus]	0	1385.18	29	110	1173	110	4505	509.1	6.81		2063.21		110	cell organization and biogenesis;protein metabolism;other metabolic processes;transport;developmental processes;other biological processes	non-structural extracellular;other membranes;cytosol;ER/Golgi;other cell component	signal transduction activity or receptor binding;transporter activity;other molecular function	Pf06448, Pf09172	[GO:0001701]; GO:0043009; GO:0009792; GO:0009790; GO:0007275; GO:0032501; GO:0048856; GO:0008150; GO:0032502 [GO:0005543]; GO:0008289; GO:0005488; GO:0003674 [GO:0005576]; GO:0110165; GO:0005575 [GO:0005615]; GO:0110165; GO:0005576; GO:0005575 [GO:0005737]; GO:0110165; GO:0005622; GO:0005575 [GO:0005783]; GO:0043231; GO:0005737; GO:0012505; GO:0043227; GO:0043229; GO:0110165; GO:0005622; GO:00432…	238055	ENSMUSG00000020609	Apob	E9Q414; mmu:238055; Q3UH74; Q497D8; Q61314; Q61318; Q8CGG8	Regulation of Insulin-like Growth Factor (IGF) transport and uptake by Insulin-like Growth Factor Binding Proteins (IGFBPs); Post-translational protein phosphorylation; Regulation of TLR by endogenous ligand; Cell surface interactions at the vascular wall; Cargo recognition for clathrin-mediated endocytosis; Retinoid metabolism and transport; Heme signaling; Scavenging by Class B Receptors; Scave…		19	0	1.161	0.22	0.70218	55.68	107.3	92.7	19.5	19.27	83.8	103.8	124.4	116.8	81.4	89.8	8.49959e+07	1.05304e+08	1.26133e+08	1.18472e+08	8.25725e+07	9.10612e+07
High	Master Protein	P34928	Apolipoprotein C-I [OS=Mus musculus]	0	57.847	35	7	104	7	88	9.7	9.09	194	93.47	7	7	protein metabolism;other metabolic processes;transport;other biological processes	non-structural extracellular	enzyme regulator activity;other molecular function	Pf04691	[GO:0004859]; GO:0055102; GO:0004857; GO:0030234; GO:0043086; GO:0098772; GO:0050790; GO:0044092; GO:0003674; GO:0065009; GO:0065007; GO:0008150 [GO:0005504]; GO:0008289; GO:0033293; GO:0005488; GO:0031406; GO:0003674; GO:0043168; GO:0043167 [GO:0005576]; GO:0110165; GO:0005575 [GO:0006641]; GO:0006639; GO:0006638; GO:0046486; GO:0044255; GO:0006629; GO:0044237; GO:0044238; GO:0071704; GO:0008152…	11812	ENSMUSG00000040564	Apoc1	mmu:11812; P34928; Q505B2	VLDL assembly; VLDL clearance	Statin Pathway	3	0	1.515	0.6	0.266346	52.33	77.4	122.6	10.6	15.33	64.9	77	79.4	109.3	122	147.3	4.94792e+07	5.87709e+07	6.06092e+07	8.33997e+07	9.31137e+07	1.12403e+08
High	Master Protein	Q05020	Apolipoprotein C-II [OS=Mus musculus]	0	111.146	33	3	134	3	97	10.7	4.84	2629	178.56	3	3	other metabolic processes;transport;other biological processes	non-structural extracellular;cytosol	enzyme regulator activity;other molecular function	Pf05355	[GO:0005576]; GO:0110165; GO:0005575 [GO:0005615]; GO:0110165; GO:0005576; GO:0005575 [GO:0005829]; GO:0110165; GO:0005737; GO:0005575; GO:0005622 [GO:0008289]; GO:0005488; GO:0003674 [GO:0010518]; GO:0010517; GO:0060193; GO:0060191; GO:0051345; GO:0051336; GO:0043085; GO:0050790; GO:0044093; GO:0065009; GO:0065007; GO:0008150 [GO:0010898]; GO:0010896; GO:0031331; GO:0050996; GO:0090208; GO:00313…	105886299; 11813	ENSMUSG00000002992; ENSMUSG00000109350	Apoc2	mmu:105886299; mmu:11813; Q05020	Retinoid metabolism and transport; Chylomicron assembly; HDL remodeling; Chylomicron remodeling	Statin Pathway	5	0	2.854	1.51	0.00185227	70.79	53.2	146.8	35.43	15.53	60.4	51.5	28.3	136.9	180.5	142.2	7.43856e+06	6.34147e+06	3.48801e+06	1.68528e+07	2.22154e+07	1.74992e+07
High	Master Protein	P33622	Apolipoprotein C-III [OS=Mus musculus]	0	86.866	51	4	454	4	99	11	4.75	7295	745.31	4	4	protein metabolism;other metabolic processes;transport;other biological processes	non-structural extracellular;cytosol	signal transduction activity or receptor binding;enzyme regulator activity;other molecular function		[GO:0005543]; GO:0008289; GO:0005488; GO:0003674 [GO:0005576]; GO:0110165; GO:0005575 [GO:0005615]; GO:0110165; GO:0005576; GO:0005575 [GO:0005829]; GO:0110165; GO:0005737; GO:0005575; GO:0005622 [GO:0006641]; GO:0006639; GO:0006638; GO:0046486; GO:0044255; GO:0006629; GO:0044237; GO:0044238; GO:0071704; GO:0008152; GO:0009987; GO:0008150 [GO:0006642]; GO:0006641; GO:0006639; GO:0006638; GO:00464…	11814		Apoc3	mmu:11814; P33622; Q8VC58; Q9CPP9	Retinoid metabolism and transport; Chylomicron assembly; Chylomicron remodeling; HDL remodeling	Statin Pathway; PPAR signaling pathway	6	0	1	0	0.98454	61.37	80.9	119.1	49.44	39.68	82.1	143.1	53.2	120.8	141.3	59.5	1.34921e+08	2.35207e+08	8.74871e+07	1.98428e+08	2.3213e+08	9.77995e+07
High	Master Protein	Q61268	Apolipoprotein C-IV [OS=Mus musculus]	0	21.185	16	2	45	2	124	14.3	9.52	89	58.5	2	2	transport;other biological processes	non-structural extracellular		Pf15119	[GO:0005576]; GO:0110165; GO:0005575 [GO:0006869]; GO:0071702; GO:0010876; GO:0006820; GO:0033036; GO:0006811; GO:0051179; GO:0006810; GO:0008150; GO:0051234 [GO:0010890]; GO:0010884; GO:0010889; GO:0010883; GO:1905954; GO:0032879; GO:0065008; GO:0048518; GO:1905952; GO:0050789; GO:0065007; GO:0008150 [GO:0034361]; GO:0034385; GO:0034358; GO:1990777; GO:0005615; GO:0032994; GO:0110165; GO:0005576…	11425	ENSMUSG00000074336	Apoc4	mmu:11425; Q61268	VLDL assembly; VLDL clearance		2	0	1.05	0.07	0.991094	56.89	92.7	107.3	36.95	9.73	86.5	79.1	149.8	84.2	100.5	100	6.90956e+07	6.32236e+07	1.19684e+08	6.73192e+07	8.02804e+07	7.99063e+07
High	Master Protein	P51910	Apolipoprotein D [OS=Mus musculus]	0	10.265	7	1	8	1	189	21.5	4.91	90	11.22	1	1	cell organization and biogenesis;other metabolic processes;stress response;transport;developmental processes;other biological processes	non-structural extracellular;cytosol;ER/Golgi;translational apparatus;other cell component	other molecular function	Pf08212	[GO:0000302]; GO:0006979; GO:1901700; GO:0006950; GO:0042221; GO:0050896; GO:0008150 [GO:0005615]; GO:0110165; GO:0005576; GO:0005575 [GO:0005737]; GO:0110165; GO:0005622; GO:0005575 [GO:0005783]; GO:0043231; GO:0005737; GO:0012505; GO:0043227; GO:0043229; GO:0110165; GO:0005622; GO:0043226; GO:0005575 [GO:0006006]; GO:0019318; GO:0005996; GO:0005975; GO:0044281; GO:0044238; GO:0071704; GO:000815…	11815	ENSMUSG00000022548	Apod	mmu:11815; P51910; Q3TZE7	Transport of fatty acids		1	0	0.903	-0.15	0.447402	59.39	105.1	94.9	48.65	15.27	107.2	155	52.9	79.6	96.8	108.4	8.20948e+06	1.18636e+07	4.04588e+06	6.09478e+06	7.41274e+06	8.30139e+06
High	Master Protein	P08226	Apolipoprotein E [OS=Mus musculus]	0	547.212	71	27	1836	27	311	35.8	5.68	15468	2068.79	24	25	cell organization and biogenesis;protein metabolism;other metabolic processes;stress response;transport;developmental processes;signal transduction;other biological processes	non-structural extracellular;extracellular matrix;plasma membrane;other membranes;cytosol;ER/Golgi;nucleus;other cytoplasmic organelle;other cell component	signal transduction activity or receptor binding;transporter activity;enzyme regulator activity;cytoskeletal activity;other molecular function	Pf01442	[GO:0001540]; GO:0042277; GO:0033218; GO:0005488; GO:0003674 [GO:0001937]; GO:0001936; GO:0050680; GO:0050678; GO:0008285; GO:0042127; GO:0048523; GO:0050794; GO:0048519; GO:0050789; GO:0065007; GO:0008150 [GO:0002021]; GO:0031667; GO:0032501; GO:0009991; GO:0008150; GO:0009605; GO:0050896 [GO:0005102]; GO:0005515; GO:0005488; GO:0003674 [GO:0005319]; GO:0005215; GO:0006869; GO:0003674; GO:007170…	11816	ENSMUSG00000002985	Apoe	mmu:11816; P08226	Regulation of Insulin-like Growth Factor (IGF) transport and uptake by Insulin-like Growth Factor Binding Proteins (IGFBPs); Post-translational protein phosphorylation; Retinoid metabolism and transport; Scavenging by Class A Receptors; Chylomicron assembly; Chylomicron remodeling; Chylomicron clearance; HDL remodeling	Statin Pathway; Alzheimers Disease; ApoE and miR-146 in inflammation and atherosclerosis	11	0	1.394	0.48	0.223446	64.34	87.3	112.7	6.29	23.68	76	86.3	81.7	105.6	150.9	99.5	5.95051e+08	6.74895e+08	6.39504e+08	8.26388e+08	1.18078e+09	7.78236e+08
High	Master Protein	Q91V80	Apolipoprotein F [OS=Mus musculus]	0	23.009	13	3	17	3	315	34.3	5.82	103	16.43	2	3	other metabolic processes;transport	non-structural extracellular		Pf15148	[GO:0005615]; GO:0110165; GO:0005576; GO:0005575 [GO:0006641]; GO:0006639; GO:0006638; GO:0046486; GO:0044255; GO:0006629; GO:0044237; GO:0044238; GO:0071704; GO:0008152; GO:0009987; GO:0008150 [GO:0008203]; GO:0016125; GO:1902652; GO:0008202; GO:1901615; GO:0006066; GO:0006629; GO:1901360; GO:0071704; GO:0044281; GO:0044238; GO:0008152; GO:0008150 [GO:0033344]; GO:0030301; GO:0015918; GO:0006869…	103161	ENSMUSG00000047631	Apof	mmu:103161; Q91V80			0	0	1.148	0.2	0.996966	45.75	102.2	97.8	36.16	33.48	92.9	123	57.2	86.9	88.9	151	5.63141e+06	7.4538e+06	3.4685e+06	5.26429e+06	5.38408e+06	9.14979e+06
High	Master Protein	Q01339	Beta-2-glycoprotein 1 [OS=Mus musculus]	0	22.125	6	3	50	3	345	38.6	8.22	124	46.36	3	3	protein metabolism;other metabolic processes;stress response;transport;developmental processes;other biological processes	non-structural extracellular;plasma membrane;other membranes;other cell component	enzyme regulator activity;other molecular function	Pf00084, Pf09014	[GO:0001937]; GO:0001936; GO:0050680; GO:0050678; GO:0008285; GO:0042127; GO:0048523; GO:0050794; GO:0048519; GO:0050789; GO:0065007; GO:0008150 [GO:0005543]; GO:0008289; GO:0005488; GO:0003674 [GO:0005615]; GO:0110165; GO:0005576; GO:0005575 [GO:0005737]; GO:0110165; GO:0005622; GO:0005575 [GO:0005886]; GO:0016020; GO:0071944; GO:0110165; GO:0005575 [GO:0006641]; GO:0006639; GO:0006638; GO:00464…	11818	ENSMUSG00000000049	Apoh	mmu:11818; Q01339	Platelet degranulation		1	0	1.206	0.27	0.864907	53.98	77.4	122.6	24.68	22.26	75.2	70.4	108.8	87.8	119.1	138.7	7.28292e+06	6.8212e+06	1.05405e+07	8.50909e+06	1.15348e+07	1.34342e+07
High	Master Protein	Q9DCZ4	MICOS complex subunit Mic26 [OS=Mus musculus]	0	29.974	22	4	15	2	198	22.6	9.25		29.95		4	cell organization and biogenesis	non-structural extracellular;other membranes;cytosol;mitochondrion;ER/Golgi		Pf09769	[GO:0000139]; GO:0098588; GO:0098791; GO:0031090; GO:0031984; GO:0005794; GO:0016020; GO:0043227; GO:0110165; GO:0043229; GO:0043231; GO:0005737; GO:0012505; GO:0043226; GO:0005575; GO:0005622 [GO:0005576]; GO:0110165; GO:0005575 [GO:0005739]; GO:0043231; GO:0005737; GO:0043227; GO:0043229; GO:0110165; GO:0005622; GO:0043226; GO:0005575 [GO:0005789]; GO:0031090; GO:0042175; GO:0098827; GO:0016020…	68316	ENSMUSG00000079508	Apoo	B1ASQ2; B1ASQ3; mmu:68316; Q9D186; Q9DCZ4			0	2	0.984	-0.02	0.978297	87.62	59.7	140.3	40.11	14.95	56.8	52.1	103.5	133.6	145.9	108	7.44935e+07	6.8296e+07	1.35641e+08	1.75174e+08	1.91217e+08	1.41599e+08
High	Master Protein	Q78IK4	MICOS complex subunit Mic27 [OS=Mus musculus]	0	189.257	36	8	142	8	265	29.2	9.31	974	168.68	7	8	cell organization and biogenesis	other membranes;mitochondrion		Pf09769	[GO:0042407]; GO:0007007; GO:0007006; GO:0007005; GO:0061024; GO:0006996; GO:0016043; GO:0071840; GO:0009987; GO:0008150 [GO:0061617]; GO:0098800; GO:0031305; GO:0098796; GO:0098798; GO:0005743; GO:0031304; GO:0032592; GO:0032991; GO:0016020; GO:0005739; GO:0019866; GO:0031966; GO:0098573; GO:0031301; GO:0005575; GO:0110165; GO:0043231; GO:0005737; GO:0031090; GO:0031967; GO:0005740; GO:0031300; …	68117	ENSMUSG00000025525	Apool	mmu:68117; Q78IK4	Platelet degranulation		1	0	0.833	-0.26	0.198753	72.33	98.6	101.4	30.96	59.63	128.9	101.7	67.5	104.7	158.5	38.7	1.53759e+07	1.21329e+07	8.05222e+06	1.24846e+07	1.89081e+07	4.61758e+06
High	Master Protein	Q8K3H0	DCC-interacting protein 13-alpha [OS=Mus musculus]	0	167.86	25	13	45	13	707	79.3	5.41	443	73.94	10	12	cell cycle OR cell proliferation;transport;signal transduction;other biological processes	plasma membrane;other membranes;cytosol;nucleus;other cytoplasmic organelle;other cell component	cytoskeletal activity;other molecular function	Pf00169, Pf16746	[GO:0001726]; GO:0120025; GO:0031252; GO:0042995; GO:0110165; GO:0005575 [GO:0001786]; GO:0005543; GO:0072341; GO:0008289; GO:0005488; GO:0003674 [GO:0005634]; GO:0043231; GO:0043227; GO:0043229; GO:0043226; GO:0005622; GO:0110165; GO:0005575 [GO:0005737]; GO:0110165; GO:0005622; GO:0005575 [GO:0005768]; GO:0031410; GO:0012505; GO:0097708; GO:0005737; GO:0110165; GO:0031982; GO:0005622; GO:000557…	72993	ENSMUSG00000040760	Appl1	mmu:72993; Q3UJP7; Q69ZJ9; Q8BWZ8; Q8K3H0; Q8VCJ8; Q9CUW4	Caspase activation via Dependence Receptors in the absence of ligand	EGFR1 Signaling Pathway	2	0	1.987	0.99	0.109188	43.29	61.6	138.4	4.04	13.57	59.3	62.9	58.2	133.2	161.3	125.1	5.24046e+06	5.55869e+06	5.14975e+06	11781032	1.4263e+07	1.10651e+07
High	Master Protein	P08030	Adenine phosphoribosyltransferase [OS=Mus musculus]	0	73.424	46	7	115	7	180	19.7	6.79		251.6		7	other metabolic processes;transport;developmental processes;other biological processes	cytosol;nucleus;other cell component	other molecular function		[GO:0002055]; GO:0002060; GO:0002054; GO:0036094; GO:0097159; GO:1901363; GO:0005488; GO:0003674 [GO:0003999]; GO:0106130; GO:0016763; GO:0016757; GO:0016740; GO:0003824; GO:0003674 [GO:0005654]; GO:0110165; GO:0031981; GO:0005575; GO:0043233; GO:0070013; GO:0005634; GO:0031974; GO:0043226; GO:0043229; GO:0043231; GO:0005622; GO:0043227 [GO:0005737]; GO:0110165; GO:0005622; GO:0005575 [GO:0005829…	11821	ENSMUSG00000006589	Aprt	mmu:11821; P08030; Q564P4; Q61319; Q6PK77; Q9DCY3	Neutrophil degranulation; Purine salvage	Purine metabolism	3	0	1.704	0.77	0.11898	54.79	60.7	139.3	20.61	23.01	75.6	63.2	49.7	102.4	164.1	145	5.15586e+07	4.30833e+07	3.39047e+07	6.98289e+07	1.11866e+08	9.88829e+07
High	Master Protein	Q02013	Aquaporin-1 [OS=Mus musculus]	0	60.504	10	2	75	2	269	28.8	7.43	1670	161.71	2	2	cell-cell signaling;cell organization and biogenesis;stress response;transport;developmental processes;signal transduction;other biological processes	non-structural extracellular;plasma membrane;other membranes;nucleus;other cell component	signal transduction activity or receptor binding;transporter activity;other molecular function	Pf00230	[GO:0003094]; GO:0097205; GO:0003014; GO:0003008; GO:0032501; GO:0008150 [GO:0003097]; GO:0003014; GO:0006833; GO:0003091; GO:0003008; GO:0042044; GO:0050891; GO:0032501; GO:0006810; GO:0030104; GO:0048871; GO:0050878; GO:0008150; GO:0051234; GO:0048878; GO:0042592; GO:0065008; GO:0051179; GO:0065007 [GO:0005223]; GO:0005221; GO:0005217; GO:0043855; GO:0099094; GO:0015276; GO:0005261; GO:0005216;…	11826	ENSMUSG00000004655	Aqp1	mmu:11826; Q02013; Q542P1; Q91VY8	Vasopressin regulates renal water homeostasis via Aquaporins; Erythrocytes take up carbon dioxide and release oxygen; Erythrocytes take up oxygen and release carbon dioxide; Passive transport by Aquaporins		4	0	0.952	-0.07	0.491641	70.91	99.2	100.8	16.5	29.12	111.6	80.5	92.6	94.2	81.5	139.7	2.55825e+07	1.84623e+07	2.12299e+07	2.15923e+07	1.86904e+07	3.20368e+07
High	Master Protein	Q9JJJ3	Aquaporin-9 [OS=Mus musculus]	0	12.663	6	2	66	2	295	31.7	6.9	109	42.48	2	2	transport;other biological processes	plasma membrane;other membranes;other cell component	transporter activity	Pf00230	[GO:0005345]; GO:0015205; GO:1904823; GO:0008509; GO:0015851; GO:0006863; GO:0072530; GO:0015075; GO:0098656; GO:0071702; GO:0071705; GO:0022857; GO:0034220; GO:0006820; GO:0006810; GO:0005215; GO:0055085; GO:0006811; GO:0051234; GO:0003674; GO:0009987; GO:0051179; GO:0008150 [GO:0005350]; GO:0015205; GO:0015855; GO:0072531; GO:0008509; GO:0015851; GO:0071702; GO:0071705; GO:0098656; GO:0015075; …	64008	ENSMUSG00000032204	Aqp9	mmu:64008; Q9JJJ3	Transport of glycerol from adipocytes to the liver by Aquaporins; Passive transport by Aquaporins		2	0	0.691	-0.53	0.0307174	69.45	127.7	72.3	50.51	50.16	161.2	148.2	50.4	118.2	84	38.1	2.1685e+07	1.99369e+07	6.77721e+06	1.58959e+07	1.12997e+07	5.12609e+06
High	Master Protein	P04627	Serine/threonine-protein kinase A-Raf [OS=Mus musculus]	0	16.496	5	3	18	3	604	67.5	9.11	135	14.63	2	3	protein metabolism;other metabolic processes;signal transduction;other biological processes	cytosol;mitochondrion	kinase activity;other molecular function	Pf02196	[GO:0004672]; GO:0016301; GO:0016773; GO:0140096; GO:0006468; GO:0016772; GO:0016310; GO:0003824; GO:0018215; GO:0006464; GO:0016740; GO:0006796; GO:0003674; GO:0036211; GO:0044267; GO:0006793; GO:0019538; GO:0043412; GO:0044260; GO:0044237; GO:0043170; GO:0044238; GO:1901564; GO:0008152; GO:0009987; GO:0071704; GO:0006807; GO:0008150 [GO:0004674]; GO:0004672; GO:0016301; GO:0016773; GO:0140096; …	11836	ENSMUSG00000001127	Araf	B1AUN9; mmu:11836; P04627; Q99J44; Q9CTT5; Q9D6R6; Q9DBU7	MAP2K and MAPK activation; Negative regulation of MAPK pathway; RAF activation	ErbB signaling pathway; MAPK Cascade; ESC Pluripotency Pathways; Novel Jun-Dmp1 Pathway; EGFR1 Signaling Pathway; Integrin-mediated Cell Adhesion; Focal Adhesion	10	0	0.943	-0.08	0.558924	37.26	110	90	22.96	16.65	110.2	120.1	75.5	116.8	87.2	90.1	3.00999e+06	3.27909e+06	2.06233e+06	3.1902e+06	2.38171e+06	2.46028e+06
High	Master Protein	Q5XJY5	Coatomer subunit delta [OS=Mus musculus]	0	433.761	58	29	746	29	511	57.2	6.21	3761	734.39	25	29	transport;developmental processes;other biological processes	other membranes;cytosol;ER/Golgi		Pf00928, Pf01217	[GO:0000139]; GO:0098588; GO:0098791; GO:0031090; GO:0031984; GO:0005794; GO:0016020; GO:0043227; GO:0110165; GO:0043229; GO:0043231; GO:0005737; GO:0012505; GO:0043226; GO:0005575; GO:0005622 [GO:0005783]; GO:0043231; GO:0005737; GO:0012505; GO:0043227; GO:0043229; GO:0110165; GO:0005622; GO:0043226; GO:0005575 [GO:0005794]; GO:0043231; GO:0005737; GO:0012505; GO:0043227; GO:0043229; GO:0110165;…	213827	ENSMUSG00000032096	Arcn1	mmu:213827; Q5XJY5; Q91W48	COPI-dependent Golgi-to-ER retrograde traffic; COPI-mediated anterograde transport		2	0	1.045	0.06	0.869204	56.96	80.2	119.8	42.07	43.37	94.7	99.1	40.2	141.4	162.4	62.1	1.41879e+08	1.48489e+08	6.0219e+07	2.11804e+08	2.43342e+08	9.30421e+07
High	Master Protein Candidate	P84078	ADP-ribosylation factor 1 [OS=Mus musculus]	0	89.794	53	9	109	6	181	20.7	6.8	428	91.68	6	9	cell cycle OR cell proliferation;cell organization and biogenesis;transport;other biological processes	plasma membrane;other membranes;cytosol;cytoskeleton;ER/Golgi;other cytoplasmic organelle;other cell component	enzyme regulator activity;other molecular function	Pf00025	[GO:0000139]; GO:0098588; GO:0098791; GO:0031090; GO:0031984; GO:0005794; GO:0016020; GO:0043227; GO:0110165; GO:0043229; GO:0043231; GO:0005737; GO:0012505; GO:0043226; GO:0005575; GO:0005622 [GO:0000287]; GO:0046872; GO:0043169; GO:0043167; GO:0005488; GO:0003674 [GO:0002090]; GO:0031323; GO:0048259; GO:0060255; GO:0019222; GO:0050794; GO:0030100; GO:0050789; GO:0051128; GO:0060627; GO:0065007;…	11840	ENSMUSG00000048076	Arf1	mmu:11840; P10947; P32889; P84078; Q3THZ2; Q3U849; Q3UDG1; Q3UF76	Synthesis of PIPs at the Golgi membrane; COPI-dependent Golgi-to-ER retrograde traffic; Golgi Associated Vesicle Biogenesis; Lysosome Vesicle Biogenesis; COPI-mediated anterograde transport; MHC class II antigen presentation; Intra-Golgi traffic; Synthesis of PIPs at the plasma membrane	Novel Jun-Dmp1 Pathway; Insulin Signaling	11	0	1.493	0.58	0.27925	43.94	64.5	135.5	24.32	41.52	97.6	72.4	61	152.1	152.8	64	4.51051e+07	3.34868e+07	2.81835e+07	7.03276e+07	7.06559e+07	2.96031e+07
[truncated: 4,284 more rows]
[truncated: 8 more columns]

## Sheet: Heat Map Proteins
Apoptosis
Accession	Gene Symbol	Abundance Ratio (log2): (NASH) / (Control)	Abundance Ratio P-Value: (NASH) / (Control)
Q64112	Ifit2	1.70221	0.0182188
Q8VDF3	Dapk2	1.67582	0.0163507
Q9Z2F7	Bnip3l	-2.68966	8.58974e-06
Lipid Metabolism
Accession	Gene Symbol	Abundance Ratio (log2): (NASH) / (Control)	Abundance Ratio P-Value: (NASH) / (Control)
Q8VD66	Abhd4	1.57628	0.0324544
Q9R0X4	Acot9	2.0321	1.11097e-06
P39654	Alox15	6.64386	1e-17
Q00623	Apao1	2.80426	5.24849e-07
Q00623	Apoa1	1.72465	1.68073e-05
P06728	Apoa4	2.47171	7.52989e-10
Q05020	Apoc2	1.51299	0.00185227
Q8JZV9	Bdh2	-1.29336	0.000959594
Q08857	Cd36	1.14405	0.0176353
Q8BGN3	Enpp6	6.64386	1e-17
P04117	Fabp4	1.66448	3.25489e-05
Q9QXF8	Gnmt	-1.24469	0.0022395
Q8K2C8	Gpat4	-1.17462	0.0356624
Q8CIH5	Plcg2	1.41251	0.0532496
[truncated: 59 more rows]

## Sheet: Steatohepatitis Network
Steatohepatitis
[truncated: 11 more rows]

## Sheet: Oxidative Stress
Oxidative Stress
[truncated: 11 more rows]
